# Supplementary material for: Dimerization of GAS2 mediates crosslinking of microtubules and F-actin
Source: EMBO J. 2025 Apr 1;44(10):2997–3024. doi: 10.1038/s44318-025-00415-2 (PMC12084551; doi:10.1038/s44318-025-00415-2)
Supplement: Supplementary file 1 — Computer Code EV1 [file 44318_2025_415_MOESM1_ESM.zip]

Archive with 4 entries (3 files):
- EMBOJ-2024-119009_Computer Code EV/
- EMBOJ-2024-119009_Computer Code EV/Computer_Code_EV_MT_polarity_trace.py
- EMBOJ-2024-119009_Computer Code EV/icon.mrc
- EMBOJ-2024-119009_Computer Code EV/particles.star
