# Supplementary material for: Dimerization of GAS2 mediates crosslinking of microtubules and F-actin
Source: EMBO J. 2025 Apr 1;44(10):2997–3024. doi: 10.1038/s44318-025-00415-2 (PMC12084551; doi:10.1038/s44318-025-00415-2)
Supplement: Supplementary file 1 — Computer Code EV1 [file 44318_2025_415_MOESM1_ESM.zip › EMBOJ-2024-119009_Computer Code EV/Computer_Code_EV_MT_polarity_trace.py]

# -*- coding: utf-8 -*-
import mrcfile
import os
import numpy as np
import pandas as pd
from PIL import Image, ImageOps
import starfile
from scipy.ndimage import rotate
import time
from multiprocessing import Process
###################################
#parameters
icon_path="icon.mrc"
star_file_path="./particles.star"
input_mrc_dir="./mrc"
output_dir="./w_direction"
start_end=True#only_place_at_the_start_and_end_points
number_to_process=None#How_many_mics_to_process
multi_process=False#multi_processing
###################################
#Fixed values
mic_name_label="rlnMicrographName"
coordinate_x_label="rlnCoordinateX"
coordinate_y_label="rlnCoordinateY"
origin_x_angst_label="rlnOriginXAngst"
origin_y_angst_label="rlnOriginYAngst"
angle_psi_label="rlnAnglePsi"
angle_tilt_label="rlnAngleTilt"
hlical_id_label="rlnHelicalTubeID"
####################################
def mrc2np(mrc_file):    
    with mrcfile.open(mrc_file,'r+') as mrc:
        array=mrc.data
    return array

def rotate_array(angle,array):
    return rotate(array,angle,reshape=True, mode="constant")


def place_icon_within_mic(mic_array,icon_array,x,y):
    mic_height, mic_width = mic_array.shape
    padding_height=icon_array.shape[0]//2
    padding_width=icon_array.shape[1]//2
    #padding
    padded_mic_array=np.pad(mic_array, ((padding_height, padding_height), (padding_width, padding_width)), mode="constant", constant_values=0)
        
    start_x=int(x-icon_array.shape[0]//2+padding_height)
    start_y=int(y-icon_array.shape[1]//2+padding_width)
    end_x=int(start_x+icon_array.shape[0])
    end_y=int(start_y+icon_array.shape[1])    
    
    target_area=padded_mic_array[start_x:end_x, start_y:end_y]
    padded_mic_array[start_x:end_x, start_y:end_y]=np.where(icon_array>0.1,icon_array,target_area)
    
    trimmed_mic_array=padded_mic_array[padding_height:-padding_height,padding_width:-padding_width]
    
    return trimmed_mic_array


def main(particle_df,icon_path,input_mrc_dir,output_dir,pixel_size,mic_index_list_to_process,start_end):
    start=time.time()
    
    mic_list=particle_df[mic_name_label].unique()

    if mic_index_list_to_process!=None:
        try:
            mic_list=[mic_list[i] for i in mic_index_list_to_process]
        except:
            print("index_out_of_range")
            return
    
    icon_array=mrc2np(icon_path)
    
    for mic in mic_list:
        mic_base_name=os.path.basename(mic)
        mic_path=input_mrc_dir+"/"+mic_base_name
        try:
            mic_array=mrc2np(mic_path)
            
            print("processing : {}".format(mic_base_name))
        except:continue
            
        #selecting_particles_in_this_mic
        selected_df=particle_df[particle_df[mic_name_label]==mic]
        if start_end:
            selected_df=selected_df.groupby(hlical_id_label).apply(lambda x: x.iloc[[0, -1]])
        coordinate_x=selected_df[coordinate_x_label]
        coordinate_y=selected_df[coordinate_y_label]
        angle_psi=selected_df[angle_psi_label]
        angle_tilt=selected_df[angle_tilt_label]
                
        #XY_shift_adjustment
        if pixel_size!=None:
            coordinate_x=coordinate_x-selected_df[origin_x_angst_label]/pixel_size
            coordinate_y=coordinate_y-selected_df[origin_y_angst_label]/pixel_size
        
        #vector
        v_x=np.sin(np.deg2rad(-1*angle_tilt))*np.cos(np.deg2rad(angle_psi))
        v_y=np.sin(np.deg2rad(angle_tilt))*np.sin(np.deg2rad(angle_psi))
        v_z=np.cos(np.deg2rad(angle_tilt))
        
        #print_vectors
        norm_factor=np.min(mic_array)
        for x,y,dx,dy in zip(coordinate_x,coordinate_y,v_x,v_y):
            angle=np.rad2deg(np.arctan2(dy,dx))
            binary_icon_array=(icon_array>0).astype(int)
            norm_icon_array=binary_icon_array*norm_factor
            rotated_icon_array=rotate_array(-1*angle,norm_icon_array)
            mic_array=place_icon_within_mic(mic_array,rotated_icon_array,y,x)
        
        #save_mrc
        save_fig_path=mic_base_name[:-4]+".mrc"
        if output_dir!=None:
            save_fig_path=output_dir+"/"+save_fig_path
    
        with mrcfile.new(save_fig_path,overwrite=True) as new_mrc:
            new_mrc.set_data(mic_array)
        print(np.round(time.time()-start,2),"s")

###################################
if __name__ == "__main__":
    df=starfile.read(star_file_path)
    particle_df=df["particles"]
    pixel_size=float(df["optics"]["rlnMicrographOriginalPixelSize"])
    
    if number_to_process==None:number_to_process=len(particle_df[mic_name_label].unique())
    mic_index_list_to_process=[i for i in range(number_to_process)]#micrograph_index_to_process
        
    if multi_process:
        process_list=[]
        index_splitted_arrays=np.array_split(mic_index_list_to_process,multi_process)
        for index_splitted_array in index_splitted_arrays:
            if len(index_splitted_array)!=0:            
                p=Process(target=main, args=(particle_df,icon_path,input_mrc_dir,output_dir,pixel_size,list(index_splitted_array),start_end))
                process_list+=[p]
        for p in process_list:p.start()
        for p in process_list:p.join()
                
    elif multi_process==False:
        main(particle_df,icon_path,input_mrc_dir,output_dir,pixel_size,mic_index_list_to_process,start_end)
