# Supplementary material for: Dimerization of GAS2 mediates crosslinking of microtubules and F-actin
Source: EMBO J. 2025 Apr 1;44(10):2997–3024. doi: 10.1038/s44318-025-00415-2 (PMC12084551; doi:10.1038/s44318-025-00415-2)
Supplement: Supplementary file 1 — Computer Code EV1 [file 44318_2025_415_MOESM1_ESM.zip › EMBOJ-2024-119009_Computer Code EV/particles.star]

# version 30001

data_optics

loop_ 
_rlnOpticsGroupName #1 
_rlnOpticsGroup #2 
_rlnMicrographOriginalPixelSize #3 
_rlnVoltage #4 
_rlnSphericalAberration #5 
_rlnAmplitudeContrast #6 
_rlnImagePixelSize #7 
_rlnImageSize #8 
_rlnImageDimensionality #9 
_rlnBeamTiltX #10 
_rlnBeamTiltY #11 
_rlnOddZernike #12 
_rlnEvenZernike #13 
_rlnCtfDataAreCtfPremultiplied #14 
opticsGroup1            1     0.830000   300.000000     2.700000     0.100000     0.830000          540            2     -0.10121     -0.07282 [-0.118472628036,-0.217018350683,-1.79097775262,0,0,0.521638899795] [9.52327482182,10.2807908555,14.7248536742,-33.7353839202,-0.383788581435,3.52117853267,5.25055277988,-11.2654531481,11.8106312734]            0 
 

# version 30001

data_particles

loop_ 
_rlnCoordinateX #1 
_rlnCoordinateY #2 
_rlnHelicalTubeID #3 
_rlnAngleTiltPrior #4 
_rlnAnglePsiPrior #5 
_rlnHelicalTrackLengthAngst #6 
_rlnImageName #7 
_rlnMicrographName #8 
_rlnOpticsGroup #9 
_rlnCtfMaxResolution #10 
_rlnCtfFigureOfMerit #11 
_rlnDefocusU #12 
_rlnDefocusV #13 
_rlnDefocusAngle #14 
_rlnCtfBfactor #15 
_rlnCtfScalefactor #16 
_rlnPhaseShift #17 
_rlnGroupNumber #18 
_rlnAngleRot #19 
_rlnAngleTilt #20 
_rlnAnglePsi #21 
_rlnOriginXAngst #22 
_rlnOriginYAngst #23 
_rlnClassNumber #24 
_rlnNormCorrection #25 
_rlnLogLikeliContribution #26 
_rlnMaxValueProbDistribution #27 
_rlnNrOfSignificantSamples #28 
_rlnAngleRotPrior #29 
_rlnRandomSubset #30 
 1451.912492  2954.621309            1    90.000000    23.597562     0.000000 000001@Extract/job061/movies/FoilHole_7597520_Data_7596928_7596930_20210408_174844_fractions.mrcs MotionCorr/job029/movies/FoilHole_7597520_Data_7596928_7596930_20210408_174844_fractions.mrc            1     4.780800     0.144877 11351.135742 11157.853516    -89.09254     0.000000     1.000000     0.000000            1   -168.93577    84.315159    23.597562     0.119253     -0.33179            1     1.312759 1.115203e+06     0.110739           27   -168.93577            2 
 1546.161698  2911.752190            1    90.000000    23.830944    82.000000 000002@Extract/job061/movies/FoilHole_7597520_Data_7596928_7596930_20210408_174844_fractions.mrcs MotionCorr/job029/movies/FoilHole_7597520_Data_7596928_7596930_20210408_174844_fractions.mrc            1     4.780800     0.144877 11351.135742 11157.853516    -89.09254     0.000000     1.000000     0.000000            1   -168.23255    84.315357    23.830944     -0.32320     -0.28265            1     1.310674 1.115388e+06     0.272150           11   -168.23255            2 
 1636.410904  2870.883071            1    90.000000    23.949124   164.000000 000003@Extract/job061/movies/FoilHole_7597520_Data_7596928_7596930_20210408_174844_fractions.mrcs MotionCorr/job029/movies/FoilHole_7597520_Data_7596928_7596930_20210408_174844_fractions.mrc            1     4.780800     0.144877 11351.135742 11157.853516    -89.09254     0.000000     1.000000     0.000000            1   -168.93577    84.315159    23.949124     0.063149     0.042365            1     1.306824 1.115527e+06     0.152489           15   -168.93577            2 
 1726.660109  2830.013952            1    90.000000    23.597065   246.000000 000004@Extract/job061/movies/FoilHole_7597520_Data_7596928_7596930_20210408_174844_fractions.mrcs MotionCorr/job029/movies/FoilHole_7597520_Data_7596928_7596930_20210408_174844_fractions.mrc            1     4.780800     0.144877 11351.135742 11157.853516    -89.09254     0.000000     1.000000     0.000000            1   -168.58416    84.315257    23.597065     -0.25034     -0.17018            1     1.309693 1.115576e+06     0.150871           15   -168.58416            2 
 1816.909315  2791.144832            1    90.000000    23.363187   328.000000 000005@Extract/job061/movies/FoilHole_7597520_Data_7596928_7596930_20210408_174844_fractions.mrcs MotionCorr/job029/movies/FoilHole_7597520_Data_7596928_7596930_20210408_174844_fractions.mrc            1     4.780800     0.144877 11351.135742 11157.853516    -89.09254     0.000000     1.000000     0.000000            1   -168.93577    84.315159    23.363187     -0.08429     0.094088            1     1.312407 1.115596e+06     0.111057           11   -168.93577            2 
 1906.158521  2750.275713            1    90.000000    23.481370   410.000000 000006@Extract/job061/movies/FoilHole_7597520_Data_7596928_7596930_20210408_174844_fractions.mrcs MotionCorr/job029/movies/FoilHole_7597520_Data_7596928_7596930_20210408_174844_fractions.mrc            1     4.780800     0.144877 11351.135742 11157.853516    -89.09254     0.000000     1.000000     0.000000            1   -169.63900    84.314973    23.481370     0.119933     -0.33154            1     1.312338 1.115636e+06     0.305686            6   -169.63900            2 
 1997.407727  2711.406594            1    90.000000    23.481370   492.000000 000007@Extract/job061/movies/FoilHole_7597520_Data_7596928_7596930_20210408_174844_fractions.mrcs MotionCorr/job029/movies/FoilHole_7597520_Data_7596928_7596930_20210408_174844_fractions.mrc            1     4.780800     0.144877 11351.135742 11157.853516    -89.09254     0.000000     1.000000     0.000000            1   -169.63900    84.314973    23.481370     -0.39727     -0.11796            1     1.313842 1.115722e+06     0.206360           12   -169.63900            2 
 2089.656932  2671.537475            1    90.000000    23.246995   574.000000 000008@Extract/job061/movies/FoilHole_7597520_Data_7596928_7596930_20210408_174844_fractions.mrcs MotionCorr/job029/movies/FoilHole_7597520_Data_7596928_7596930_20210408_174844_fractions.mrc            1     4.780800     0.144877 11351.135742 11157.853516    -89.09254     0.000000     1.000000     0.000000            1   -169.63900    84.314973    23.246995     0.412805     0.231314            1     1.315159 1.115634e+06     0.482554           47   -169.63900            2 
 2177.906138  2631.668356            1    90.000000    22.896430   656.000000 000009@Extract/job061/movies/FoilHole_7597520_Data_7596928_7596930_20210408_174844_fractions.mrcs MotionCorr/job029/movies/FoilHole_7597520_Data_7596928_7596930_20210408_174844_fractions.mrc            1     4.780800     0.144877 11351.135742 11157.853516    -89.09254     0.000000     1.000000     0.000000            1   -170.34222    84.314799    22.896430     0.062359     0.043521            1     1.312707 1.115589e+06     0.228790           15   -170.34222            2 
 2267.155344  2592.799237            1    90.000000    22.779742   738.000000 000010@Extract/job061/movies/FoilHole_7597520_Data_7596928_7596930_20210408_174844_fractions.mrcs MotionCorr/job029/movies/FoilHole_7597520_Data_7596928_7596930_20210408_174844_fractions.mrc            1     4.780800     0.144877 11351.135742 11157.853516    -89.09254     0.000000     1.000000     0.000000            1   -170.69383    84.314717    22.779742     -0.30960     0.199938            1     1.312547 1.115566e+06     0.318946           11   -170.69383            2 
 2359.404550  2553.930118            1    90.000000    22.662554   820.000000 000011@Extract/job061/movies/FoilHole_7597520_Data_7596928_7596930_20210408_174844_fractions.mrcs MotionCorr/job029/movies/FoilHole_7597520_Data_7596928_7596930_20210408_174844_fractions.mrc            1     4.780800     0.144877 11351.135742 11157.853516    -89.09254     0.000000     1.000000     0.000000            1   -170.69383    84.314717    22.662554     0.185786     0.339576            1     1.311278 1.115533e+06     0.266415            9   -170.69383            2 
 2450.653756  2513.060999            1    90.000000    22.546868   902.000000 000012@Extract/job061/movies/FoilHole_7597520_Data_7596928_7596930_20210408_174844_fractions.mrcs MotionCorr/job029/movies/FoilHole_7597520_Data_7596928_7596930_20210408_174844_fractions.mrc            1     4.780800     0.144877 11351.135742 11157.853516    -89.09254     0.000000     1.000000     0.000000            1   -171.74867    84.314489    22.546868     0.062090     0.043903            1     1.311591 1.115637e+06     0.309338            9   -171.74867            2 
 2541.902961  2475.191880            1    90.000000    22.664557   984.000000 000013@Extract/job061/movies/FoilHole_7597520_Data_7596928_7596930_20210408_174844_fractions.mrcs MotionCorr/job029/movies/FoilHole_7597520_Data_7596928_7596930_20210408_174844_fractions.mrc            1     4.780800     0.144877 11351.135742 11157.853516    -89.09254     0.000000     1.000000     0.000000            1   -172.10028    84.314418    22.664557     -0.18503     0.282174            1     1.313471 1.115691e+06     0.346405            4   -172.10028            2 
 2632.152167  2435.322761            1    90.000000    22.782247  1066.000000 000014@Extract/job061/movies/FoilHole_7597520_Data_7596928_7596930_20210408_174844_fractions.mrcs MotionCorr/job029/movies/FoilHole_7597520_Data_7596928_7596930_20210408_174844_fractions.mrc            1     4.780800     0.144877 11351.135742 11157.853516    -89.09254     0.000000     1.000000     0.000000            1   -172.45189    84.314351    22.782247     0.123997     -0.33004            1     1.313974 1.115568e+06     0.188389            5   -172.45189            2 
 2723.401373  2397.453642            1    90.000000    22.783252  1148.000000 000015@Extract/job061/movies/FoilHole_7597520_Data_7596928_7596930_20210408_174844_fractions.mrcs MotionCorr/job029/movies/FoilHole_7597520_Data_7596928_7596930_20210408_174844_fractions.mrc            1     4.780800     0.144877 11351.135742 11157.853516    -89.09254     0.000000     1.000000     0.000000            1   -173.15511    84.314227    22.783252     -0.18615     0.282552            1     1.314770 1.115739e+06     0.466950            3   -173.15511            2 
 2814.650579  2358.584523            1    90.000000    22.784258  1230.000000 000016@Extract/job061/movies/FoilHole_7597520_Data_7596928_7596930_20210408_174844_fractions.mrcs MotionCorr/job029/movies/FoilHole_7597520_Data_7596928_7596930_20210408_174844_fractions.mrc            1     4.780800     0.144877 11351.135742 11157.853516    -89.09254     0.000000     1.000000     0.000000            1   -173.85834    84.314114    22.784258     -0.30961     0.199933            1     1.312688 1.115773e+06     0.567302            5   -173.85834            2 
 2906.899784  2320.715403            1    90.000000    22.784889  1312.000000 000017@Extract/job061/movies/FoilHole_7597520_Data_7596928_7596930_20210408_174844_fractions.mrcs MotionCorr/job029/movies/FoilHole_7597520_Data_7596928_7596930_20210408_174844_fractions.mrc            1     4.780800     0.144877 11351.135742 11157.853516    -89.09254     0.000000     1.000000     0.000000            1   -174.29786    84.389007    22.784889     0.372412     0.261058            1     1.313929 1.115778e+06     0.123249            2   -174.29786            2 
 2997.148990  2282.846284            1    90.000000    22.550766  1394.000000 000018@Extract/job061/movies/FoilHole_7597520_Data_7596928_7596930_20210408_174844_fractions.mrcs MotionCorr/job029/movies/FoilHole_7597520_Data_7596928_7596930_20210408_174844_fractions.mrc            1     4.780800     0.144877 11351.135742 11157.853516    -89.09254     0.000000     1.000000     0.000000            1   -174.47367    84.388983    22.550766     0.185085     0.339959            1     1.307894 1.115751e+06     0.164606           12   -174.47367            2 
 3088.398196  2244.977165            1    90.000000    22.433707  1476.000000 000019@Extract/job061/movies/FoilHole_7597520_Data_7596928_7596930_20210408_174844_fractions.mrcs MotionCorr/job029/movies/FoilHole_7597520_Data_7596928_7596930_20210408_174844_fractions.mrc            1     4.780800     0.144877 11351.135742 11157.853516    -89.09254     0.000000     1.000000     0.000000            1   -174.56160    84.613787    22.433707     -0.37485     -0.25867            1     1.308181 1.115689e+06     0.193013           11   -174.56160            2 
 3180.647402  2206.108046            1    90.000000    22.434338  1558.000000 000020@Extract/job061/movies/FoilHole_7597520_Data_7596928_7596930_20210408_174844_fractions.mrcs MotionCorr/job029/movies/FoilHole_7597520_Data_7596928_7596930_20210408_174844_fractions.mrc            1     4.780800     0.144877 11351.135742 11157.853516    -89.09254     0.000000     1.000000     0.000000            1   -175.00112    84.688651    22.434338     0.061999     0.044031            1     1.310496 1.115686e+06     0.087472           10   -175.00112            2 
 3271.896607  2167.238927            1    90.000000    22.669474  1640.000000 000021@Extract/job061/movies/FoilHole_7597520_Data_7596928_7596930_20210408_174844_fractions.mrcs MotionCorr/job029/movies/FoilHole_7597520_Data_7596928_7596930_20210408_174844_fractions.mrc            1     4.780800     0.144877 11351.135742 11157.853516    -89.09254     0.000000     1.000000     0.000000            1   -175.52859    85.137927    22.669474     0.248276     -0.03398            1     1.309516 1.115651e+06     0.080375           28   -175.52859            2 
 3362.145813  2129.369808            1    90.000000    22.552920  1722.000000 000022@Extract/job061/movies/FoilHole_7597520_Data_7596928_7596930_20210408_174844_fractions.mrcs MotionCorr/job029/movies/FoilHole_7597520_Data_7596928_7596930_20210408_174844_fractions.mrc            1     4.780800     0.144877 11351.135742 11157.853516    -89.09254     0.000000     1.000000     0.000000            1   -175.96813    85.512103    22.552920     0.125353     -0.32953            1     1.310657 1.115739e+06     0.146103           18   -175.96813            2 
 3453.395019  2091.500689            1    90.000000    22.436743  1804.000000 000023@Extract/job061/movies/FoilHole_7597520_Data_7596928_7596930_20210408_174844_fractions.mrcs MotionCorr/job029/movies/FoilHole_7597520_Data_7596928_7596930_20210408_174844_fractions.mrc            1     4.780800     0.144877 11351.135742 11157.853516    -89.09254     0.000000     1.000000     0.000000            1   -176.67134    85.661675    22.436743     -0.06039     -0.25228            1     1.314003 1.115862e+06     0.134035           21   -176.67134            2 
 3545.644225  2053.631570            1    90.000000    22.319934  1886.000000 000024@Extract/job061/movies/FoilHole_7597520_Data_7596928_7596930_20210408_174844_fractions.mrcs MotionCorr/job029/movies/FoilHole_7597520_Data_7596928_7596930_20210408_174844_fractions.mrc            1     4.780800     0.144877 11351.135742 11157.853516    -89.09254     0.000000     1.000000     0.000000            1   -176.93505    85.736461    22.319934     0.126701     -0.32901            1     1.309162 1.115793e+06     0.096783           30   -176.93505            2 
 3637.893431  2015.762451            1    90.000000    22.086064  1968.000000 000025@Extract/job061/movies/FoilHole_7597520_Data_7596928_7596930_20210408_174844_fractions.mrcs MotionCorr/job029/movies/FoilHole_7597520_Data_7596928_7596930_20210408_174844_fractions.mrc            1     4.780800     0.144877 11351.135742 11157.853516    -89.09254     0.000000     1.000000     0.000000            1   -177.28666    85.886028    22.086064     0.248611     -0.03144            1     1.306643 1.115844e+06     0.107500           22   -177.28666            2 
 3729.142636  1977.893332            1    90.000000    22.086947  2050.000000 000026@Extract/job061/movies/FoilHole_7597520_Data_7596928_7596930_20210408_174844_fractions.mrcs MotionCorr/job029/movies/FoilHole_7597520_Data_7596928_7596930_20210408_174844_fractions.mrc            1     4.780800     0.144877 11351.135742 11157.853516    -89.09254     0.000000     1.000000     0.000000            1   -177.90195    85.811200    22.086947     -0.00459     -0.41269            1     1.307294 1.115746e+06     0.089451           27   -177.90195            2 
 3821.391842  1939.024213            1    90.000000    22.088085  2132.000000 000027@Extract/job061/movies/FoilHole_7597520_Data_7596928_7596930_20210408_174844_fractions.mrcs MotionCorr/job029/movies/FoilHole_7597520_Data_7596928_7596930_20210408_174844_fractions.mrc            1     4.780800     0.144877 11351.135742 11157.853516    -89.09254     0.000000     1.000000     0.000000            1   -178.69306    86.185063    22.088085     0.128049     -0.32849            1     1.306556 1.115783e+06     0.064619           21   -178.69306            2 
 3913.641048  1901.155093            1    90.000000    22.088969  2214.000000 000028@Extract/job061/movies/FoilHole_7597520_Data_7596928_7596930_20210408_174844_fractions.mrcs MotionCorr/job029/movies/FoilHole_7597520_Data_7596928_7596930_20210408_174844_fractions.mrc            1     4.780800     0.144877 11351.135742 11157.853516    -89.09254     0.000000     1.000000     0.000000            1   -179.30836    86.409308    22.088969     0.248612     -0.03144            1     1.307366 1.115664e+06     0.119610           25   -179.30836            2 
 4004.890254  1865.285974            1    90.000000    21.971655  2296.000000 000029@Extract/job061/movies/FoilHole_7597520_Data_7596928_7596930_20210408_174844_fractions.mrcs MotionCorr/job029/movies/FoilHole_7597520_Data_7596928_7596930_20210408_174844_fractions.mrc            1     4.780800     0.144877 11351.135742 11157.853516    -89.09254     0.000000     1.000000     0.000000            1   -179.22046    86.334563    21.971655     0.008768     0.204472            1     1.307430 1.115733e+06     0.082449           17   -179.22046            2 
 4096.139459  1827.416855            1    90.000000    21.738163  2378.000000 000030@Extract/job061/movies/FoilHole_7597520_Data_7596928_7596930_20210408_174844_fractions.mrcs MotionCorr/job029/movies/FoilHole_7597520_Data_7596928_7596930_20210408_174844_fractions.mrc            1     4.780800     0.144877 11351.135742 11157.853516    -89.09254     0.000000     1.000000     0.000000            1   -179.83575    86.409304    21.738163     0.130064     -0.32770            1     1.310198 1.115646e+06     0.146512           10   -179.83575            2 
 4188.388665  1790.547736            1    90.000000    21.621354  2460.000000 000031@Extract/job061/movies/FoilHole_7597520_Data_7596928_7596930_20210408_174844_fractions.mrcs MotionCorr/job029/movies/FoilHole_7597520_Data_7596928_7596930_20210408_174844_fractions.mrc            1     4.780800     0.144877 11351.135742 11157.853516    -89.09254     0.000000     1.000000     0.000000            1   179.900557    86.633509    21.621354     -0.05676     -0.25312            1     1.313017 1.115685e+06     0.122932           24   179.900557            2 
 4280.637871  1754.678617            1    90.000000    21.504419  2542.000000 000032@Extract/job061/movies/FoilHole_7597520_Data_7596928_7596930_20210408_174844_fractions.mrcs MotionCorr/job029/movies/FoilHole_7597520_Data_7596928_7596930_20210408_174844_fractions.mrc            1     4.780800     0.144877 11351.135742 11157.853516    -89.09254     0.000000     1.000000     0.000000            1   179.724765    87.081774    21.504419     -0.31403     0.192906            1     1.313851 1.115584e+06     0.034280           44   179.724765            2 
 4373.887077  1718.809498            1    90.000000    21.387862  2624.000000 000033@Extract/job061/movies/FoilHole_7597520_Data_7596928_7596930_20210408_174844_fractions.mrcs MotionCorr/job029/movies/FoilHole_7597520_Data_7596928_7596930_20210408_174844_fractions.mrc            1     4.780800     0.144877 11351.135742 11157.853516    -89.09254     0.000000     1.000000     0.000000            1   179.285285    87.305846    21.387862     0.365883     0.270132            1     1.315001 1.115726e+06     0.081379           30   179.285285            2 
 4465.136282  1682.940379            1    90.000000    21.271809  2706.000000 000034@Extract/job061/movies/FoilHole_7597520_Data_7596928_7596930_20210408_174844_fractions.mrcs MotionCorr/job029/movies/FoilHole_7597520_Data_7596928_7596930_20210408_174844_fractions.mrc            1     4.780800     0.144877 11351.135742 11157.853516    -89.09254     0.000000     1.000000     0.000000            1   178.494219    87.380548    21.271809     0.249037     -0.02787            1     1.314277 1.115791e+06     0.135786           13   178.494219            2 
 4556.385488  1645.071260            1    90.000000    21.155252  2788.000000 000035@Extract/job061/movies/FoilHole_7597520_Data_7596928_7596930_20210408_174844_fractions.mrcs MotionCorr/job029/movies/FoilHole_7597520_Data_7596928_7596930_20210408_174844_fractions.mrc            1     4.780800     0.144877 11351.135742 11157.853516    -89.09254     0.000000     1.000000     0.000000            1   178.054734    87.305889    21.155252     -0.27712     0.198851            1     1.313660 1.115911e+06     0.161642            9   178.054734            2 
 4649.634694  1608.202141            1    90.000000    21.156008  2870.000000 000036@Extract/job061/movies/FoilHole_7597520_Data_7596928_7596930_20210408_174844_fractions.mrcs MotionCorr/job029/movies/FoilHole_7597520_Data_7596928_7596930_20210408_174844_fractions.mrc            1     4.780800     0.144877 11351.135742 11157.853516    -89.09254     0.000000     1.000000     0.000000            1   177.527365    87.455274    21.156008     0.249093     -0.02736            1     1.315091 1.115840e+06     0.084124           27   177.527365            2 
  411.679216  3017.257765            1    90.000000   -167.23300   246.000000 000001@Extract/job061/movies/FoilHole_7597521_Data_7596928_7596930_20210408_174848_fractions.mrcs MotionCorr/job029/movies/FoilHole_7597521_Data_7596928_7596930_20210408_174848_fractions.mrc            1     4.845405     0.119135 15037.541016 14831.861328    -84.46223     0.000000     1.000000     0.000000            2    -52.04798    94.606050   -167.23300     0.410420     0.169966            1     1.310307 1.115606e+06     0.173067            4    -52.04798            2 
  507.250385  2994.413168            1    90.000000   -167.23266   328.000000 000002@Extract/job061/movies/FoilHole_7597521_Data_7596928_7596930_20210408_174848_fractions.mrcs MotionCorr/job029/movies/FoilHole_7597521_Data_7596928_7596930_20210408_174848_fractions.mrc            1     4.845405     0.119135 15037.541016 14831.861328    -84.46223     0.000000     1.000000     0.000000            2    -51.69606    94.307147   -167.23266     -0.25041     -0.00942            1     1.312945 1.115589e+06     0.091817           15    -51.69606            2 
  604.821553  2970.568572            1    90.000000   -167.11525   410.000000 000003@Extract/job061/movies/FoilHole_7597521_Data_7596928_7596930_20210408_174848_fractions.mrcs MotionCorr/job029/movies/FoilHole_7597521_Data_7596928_7596930_20210408_174848_fractions.mrc            1     4.845405     0.119135 15037.541016 14831.861328    -84.46223     0.000000     1.000000     0.000000            2    -51.43245    94.382257   -167.11525     0.285410     -0.30347            1     1.314453 1.115544e+06     0.142126            5    -51.43245            2 
  701.392721  2949.723976            1    90.000000   -167.23212   492.000000 000004@Extract/job061/movies/FoilHole_7597521_Data_7596928_7596930_20210408_174848_fractions.mrcs MotionCorr/job029/movies/FoilHole_7597521_Data_7596928_7596930_20210408_174848_fractions.mrc            1     4.845405     0.119135 15037.541016 14831.861328    -84.46223     0.000000     1.000000     0.000000            2    -51.08086    94.382651   -167.23212     0.241580     0.239602            1     1.316850 1.115528e+06     0.262831           17    -51.08086            2 
  798.963889  2926.879379            1    90.000000   -167.11469   574.000000 000005@Extract/job061/movies/FoilHole_7597521_Data_7596928_7596930_20210408_174848_fractions.mrcs MotionCorr/job029/movies/FoilHole_7597521_Data_7596928_7596930_20210408_174848_fractions.mrc            1     4.845405     0.119135 15037.541016 14831.861328    -84.46223     0.000000     1.000000     0.000000            2    -50.81709    94.308131   -167.11469     0.339490     -0.14344            1     1.318151 1.115518e+06     0.241303            7    -50.81709            2 
  895.535058  2904.034783            1    90.000000   -167.34873   656.000000 000006@Extract/job061/movies/FoilHole_7597521_Data_7596928_7596930_20210408_174848_fractions.mrcs MotionCorr/job029/movies/FoilHole_7597521_Data_7596928_7596930_20210408_174848_fractions.mrc            1     4.845405     0.119135 15037.541016 14831.861328    -84.46223     0.000000     1.000000     0.000000            2    -50.46534    94.158915   -167.34873     0.143250     -0.09801            1     1.313610 1.115372e+06     0.095375            5    -50.46534            2 
  991.106226  2882.190186            1    90.000000   -167.46536   738.000000 000007@Extract/job061/movies/FoilHole_7597521_Data_7596928_7596930_20210408_174848_fractions.mrcs MotionCorr/job029/movies/FoilHole_7597521_Data_7596928_7596930_20210408_174848_fractions.mrc            1     4.845405     0.119135 15037.541016 14831.861328    -84.46223     0.000000     1.000000     0.000000            2    -49.85015    94.234392   -167.46536     -0.05346     -0.05408            1     1.314163 1.115361e+06     0.267702            7    -49.85015            2 
 1088.677394  2860.345590            1    90.000000   -167.34792   820.000000 000008@Extract/job061/movies/FoilHole_7597521_Data_7596928_7596930_20210408_174848_fractions.mrcs MotionCorr/job029/movies/FoilHole_7597521_Data_7596928_7596930_20210408_174848_fractions.mrc            1     4.845405     0.119135 15037.541016 14831.861328    -84.46223     0.000000     1.000000     0.000000            2    -49.58637    94.159881   -167.34792     -0.25039     -0.00993            1     1.312096 1.115451e+06     0.147723            4    -49.58637            2 
 1186.248562  2838.500993            1    90.000000   -167.58206   902.000000 000009@Extract/job061/movies/FoilHole_7597521_Data_7596928_7596930_20210408_174848_fractions.mrcs MotionCorr/job029/movies/FoilHole_7597521_Data_7596928_7596930_20210408_174848_fractions.mrc            1     4.845405     0.119135 15037.541016 14831.861328    -84.46223     0.000000     1.000000     0.000000            2    -49.32277    94.234968   -167.58206     0.382650     0.032272            1     1.313378 1.115497e+06     0.369168            5    -49.32277            2 
 1282.819730  2816.656397            1    90.000000   -167.58189   984.000000 000010@Extract/job061/movies/FoilHole_7597521_Data_7596928_7596930_20210408_174848_fractions.mrcs MotionCorr/job029/movies/FoilHole_7597521_Data_7596928_7596930_20210408_174848_fractions.mrc            1     4.845405     0.119135 15037.541016 14831.861328    -84.46223     0.000000     1.000000     0.000000            2    -49.14697    94.235159   -167.58189     0.015900     0.258915            1     1.315387 1.115389e+06     0.193009            6    -49.14697            2 
 1379.390899  2793.811801            1    90.000000   -167.69881  1066.000000 000011@Extract/job061/movies/FoilHole_7597521_Data_7596928_7596930_20210408_174848_fractions.mrcs MotionCorr/job029/movies/FoilHole_7597521_Data_7596928_7596930_20210408_174848_fractions.mrc            1     4.845405     0.119135 15037.541016 14831.861328    -84.46223     0.000000     1.000000     0.000000            2    -48.88304    94.011068   -167.69881     -0.12206     -0.36733            1     1.314574 1.115409e+06     0.137923            8    -48.88304            2 
 1476.962067  2772.967204            1    90.000000   -167.69831  1148.000000 000012@Extract/job061/movies/FoilHole_7597521_Data_7596928_7596930_20210408_174848_fractions.mrcs MotionCorr/job029/movies/FoilHole_7597521_Data_7596928_7596930_20210408_174848_fractions.mrc            1     4.845405     0.119135 15037.541016 14831.861328    -84.46223     0.000000     1.000000     0.000000            2    -48.35566    94.011635   -167.69831     0.382580     0.031356            1     1.313705 1.115419e+06     0.352050            7    -48.35566            2 
 1573.533235  2750.122608            1    90.000000   -167.58087  1230.000000 000013@Extract/job061/movies/FoilHole_7597521_Data_7596928_7596930_20210408_174848_fractions.mrcs MotionCorr/job029/movies/FoilHole_7597521_Data_7596928_7596930_20210408_174848_fractions.mrc            1     4.845405     0.119135 15037.541016 14831.861328    -84.46223     0.000000     1.000000     0.000000            2    -48.09189    93.937139   -167.58087     0.084080     -0.25792            1     1.314421 1.115662e+06     0.241318            4    -48.09189            2 
 1670.104403  2729.278011            1    90.000000   -167.58062  1312.000000 000014@Extract/job061/movies/FoilHole_7597521_Data_7596928_7596930_20210408_174848_fractions.mrcs MotionCorr/job029/movies/FoilHole_7597521_Data_7596928_7596930_20210408_174848_fractions.mrc            1     4.845405     0.119135 15037.541016 14831.861328    -84.46223     0.000000     1.000000     0.000000            2    -47.82828    94.012199   -167.58062     0.340370     -0.14135            1     1.313844 1.115583e+06     0.253116            5    -47.82828            2 
 1766.675572  2707.433415            1    90.000000   -167.46316  1394.000000 000015@Extract/job061/movies/FoilHole_7597521_Data_7596928_7596930_20210408_174848_fractions.mrcs MotionCorr/job029/movies/FoilHole_7597521_Data_7596928_7596930_20210408_174848_fractions.mrc            1     4.845405     0.119135 15037.541016 14831.861328    -84.46223     0.000000     1.000000     0.000000            2    -47.56435    93.788162   -167.46316     -0.12356     -0.36682            1     1.310855 1.115598e+06     0.171918            9    -47.56435            2 
 1863.246740  2686.588818            1    90.000000   -167.34569  1476.000000 000016@Extract/job061/movies/FoilHole_7597521_Data_7596928_7596930_20210408_174848_fractions.mrcs MotionCorr/job029/movies/FoilHole_7597521_Data_7596928_7596930_20210408_174848_fractions.mrc            1     4.845405     0.119135 15037.541016 14831.861328    -84.46223     0.000000     1.000000     0.000000            2    -47.30027    93.414705   -167.34569     0.143050     -0.09830            1     1.312205 1.115695e+06     0.278208           11    -47.30027            2 
 1960.817908  2664.744222            1    90.000000   -167.34560  1558.000000 000017@Extract/job061/movies/FoilHole_7597521_Data_7596928_7596930_20210408_174848_fractions.mrcs MotionCorr/job029/movies/FoilHole_7597521_Data_7596928_7596930_20210408_174848_fractions.mrc            1     4.845405     0.119135 15037.541016 14831.861328    -84.46223     0.000000     1.000000     0.000000            2    -47.21230    93.340069   -167.34560     -0.12356     -0.36682            1     1.313812 1.115706e+06     0.327079            3    -47.21230            2 
 3999.010153  3707.596673            3    90.000000   -163.47353   656.000000 000018@Extract/job061/movies/FoilHole_7597521_Data_7596928_7596930_20210408_174848_fractions.mrcs MotionCorr/job029/movies/FoilHole_7597521_Data_7596928_7596930_20210408_174848_fractions.mrc            1     4.845405     0.119135 15037.541016 14831.861328    -84.46223     0.000000     1.000000     0.000000            2   131.474333    91.363319   -163.47353     -0.14859     -0.35742            1     1.322286 1.115549e+06     0.286094            8   131.474333            2 
 4094.894067  3678.834710            3    90.000000   -163.47404   738.000000 000019@Extract/job061/movies/FoilHole_7597521_Data_7596928_7596930_20210408_174848_fractions.mrcs MotionCorr/job029/movies/FoilHole_7597521_Data_7596928_7596930_20210408_174848_fractions.mrc            1     4.845405     0.119135 15037.541016 14831.861328    -84.46223     0.000000     1.000000     0.000000            2   132.001505    91.213506   -163.47404     -0.40912     0.142102            1     1.317560 1.115539e+06     0.197382            9   132.001505            2 
 4189.777981  3648.072747            3    90.000000   -163.47429   820.000000 000020@Extract/job061/movies/FoilHole_7597521_Data_7596928_7596930_20210408_174848_fractions.mrcs MotionCorr/job029/movies/FoilHole_7597521_Data_7596928_7596930_20210408_174848_fractions.mrc            1     4.845405     0.119135 15037.541016 14831.861328    -84.46223     0.000000     1.000000     0.000000            2   132.265250    91.287849   -163.47429     -0.25050     0.006857            1     1.316562 1.115595e+06     0.140663           11   132.265250            2 
 4285.661895  3617.310783            3    90.000000   -163.35727   902.000000 000021@Extract/job061/movies/FoilHole_7597521_Data_7596928_7596930_20210408_174848_fractions.mrcs MotionCorr/job029/movies/FoilHole_7597521_Data_7596928_7596930_20210408_174848_fractions.mrc            1     4.845405     0.119135 15037.541016 14831.861328    -84.46223     0.000000     1.000000     0.000000            2   132.440870    91.138418   -163.35727     0.294781     -0.24239            1     1.314187 1.115412e+06     0.188679           11   132.440870            2 
 4380.545809  3588.548820            3    90.000000   -163.47480   984.000000 000022@Extract/job061/movies/FoilHole_7597521_Data_7596928_7596930_20210408_174848_fractions.mrcs MotionCorr/job029/movies/FoilHole_7597521_Data_7596928_7596930_20210408_174848_fractions.mrc            1     4.845405     0.119135 15037.541016 14831.861328    -84.46223     0.000000     1.000000     0.000000            2   132.792425    91.138046   -163.47480     0.238043     0.357548            1     1.314029 1.115443e+06     0.322677            7   132.792425            2 
 4475.429724  3558.786857            3    90.000000   -163.35804  1066.000000 000023@Extract/job061/movies/FoilHole_7597521_Data_7596928_7596930_20210408_174848_fractions.mrcs MotionCorr/job029/movies/FoilHole_7597521_Data_7596928_7596930_20210408_174848_fractions.mrc            1     4.845405     0.119135 15037.541016 14831.861328    -84.46223     0.000000     1.000000     0.000000            2   133.231791    91.062966   -163.35804     -0.05727     -0.05003            1     1.316121 1.115361e+06     0.121657           25   133.231791            2 
 4569.313638  3528.024893            3    90.000000   -163.35805  1148.000000 000024@Extract/job061/movies/FoilHole_7597521_Data_7596928_7596930_20210408_174848_fractions.mrcs MotionCorr/job029/movies/FoilHole_7597521_Data_7596928_7596930_20210408_174848_fractions.mrc            1     4.845405     0.119135 15037.541016 14831.861328    -84.46223     0.000000     1.000000     0.000000            2   133.231011    90.316859   -163.35805     0.034779     0.257060            1     1.317049 1.115402e+06     0.242364            4   133.231011            2 
 4665.197552  3498.262930            3    90.000000   -163.35814  1230.000000 000025@Extract/job061/movies/FoilHole_7597521_Data_7596928_7596930_20210408_174848_fractions.mrcs MotionCorr/job029/movies/FoilHole_7597521_Data_7596928_7596930_20210408_174848_fractions.mrc            1     4.845405     0.119135 15037.541016 14831.861328    -84.46223     0.000000     1.000000     0.000000            2   133.318823    90.242162   -163.35814     0.329463     -0.16518            1     1.315834 1.115375e+06     0.289532            9   133.318823            2 
 4760.081466  3468.500966            3    90.000000   -163.59269  1312.000000 000026@Extract/job061/movies/FoilHole_7597521_Data_7596928_7596930_20210408_174848_fractions.mrcs MotionCorr/job029/movies/FoilHole_7597521_Data_7596928_7596930_20210408_174848_fractions.mrc            1     4.845405     0.119135 15037.541016 14831.861328    -84.46223     0.000000     1.000000     0.000000            2   133.494603    90.241979   -163.59269     -0.06891     -0.20822            1     1.315154 1.115468e+06     0.301870            4   133.494603            2 
 4855.965380  3439.739003            3    90.000000   -163.59321  1394.000000 000027@Extract/job061/movies/FoilHole_7597521_Data_7596928_7596930_20210408_174848_fractions.mrcs MotionCorr/job029/movies/FoilHole_7597521_Data_7596928_7596930_20210408_174848_fractions.mrc            1     4.845405     0.119135 15037.541016 14831.861328    -84.46223     0.000000     1.000000     0.000000            2   134.021790    90.092224   -163.59321     -0.25051     0.006346            1     1.315152 1.115412e+06     0.303972           10   134.021790            2 
 4951.849295  3410.977040            3    90.000000   -163.59356  1476.000000 000028@Extract/job061/movies/FoilHole_7597521_Data_7596928_7596930_20210408_174848_fractions.mrcs MotionCorr/job029/movies/FoilHole_7597521_Data_7596928_7596930_20210408_174848_fractions.mrc            1     4.845405     0.119135 15037.541016 14831.861328    -84.46223     0.000000     1.000000     0.000000            2   134.373352    90.091862   -163.59356     0.226751     0.200544            1     1.316078 1.115479e+06     0.515587            4   134.373352            2 
 5046.733209  3380.215076            3    90.000000   -163.59365  1558.000000 000029@Extract/job061/movies/FoilHole_7597521_Data_7596928_7596930_20210408_174848_fractions.mrcs MotionCorr/job029/movies/FoilHole_7597521_Data_7596928_7596930_20210408_174848_fractions.mrc            1     4.845405     0.119135 15037.541016 14831.861328    -84.46223     0.000000     1.000000     0.000000            2   134.461319    90.166376   -163.59365     0.033203     0.257269            1     1.317058 1.115547e+06     0.173481            9   134.461319            2 
 5141.617123  3351.453113            3    90.000000   -163.71137  1640.000000 000030@Extract/job061/movies/FoilHole_7597521_Data_7596928_7596930_20210408_174848_fractions.mrcs MotionCorr/job029/movies/FoilHole_7597521_Data_7596928_7596930_20210408_174848_fractions.mrc            1     4.845405     0.119135 15037.541016 14831.861328    -84.46223     0.000000     1.000000     0.000000            2   134.988660    90.165838   -163.71137     -0.25052     0.005835            1     1.317117 1.115506e+06     0.150750            9   134.988660            2 
 5237.501037  3322.691150            3    90.000000   -163.71128  1722.000000 000031@Extract/job061/movies/FoilHole_7597521_Data_7596928_7596930_20210408_174848_fractions.mrcs MotionCorr/job029/movies/FoilHole_7597521_Data_7596928_7596930_20210408_174848_fractions.mrc            1     4.845405     0.119135 15037.541016 14831.861328    -84.46223     0.000000     1.000000     0.000000            2   134.900694    90.091323   -163.71128     -0.14639     -0.35832            1     1.318548 1.115426e+06     0.235125            5   134.900694            2 
 5332.384951  3293.929186            3    90.000000   -163.82882  1804.000000 000032@Extract/job061/movies/FoilHole_7597521_Data_7596928_7596930_20210408_174848_fractions.mrcs MotionCorr/job029/movies/FoilHole_7597521_Data_7596928_7596930_20210408_174848_fractions.mrc            1     4.845405     0.119135 15037.541016 14831.861328    -84.46223     0.000000     1.000000     0.000000            2   135.252105    89.941759   -163.82882     -0.14640     -0.35833            1     1.316731 1.115375e+06     0.155304            3   135.252105            2 
 3908.948935  3406.725099            3    90.000000    15.211051     0.000000 000001@Extract/job061/movies/FoilHole_7597523_Data_7596928_7596930_20210408_174902_fractions.mrcs MotionCorr/job029/movies/FoilHole_7597523_Data_7596928_7596930_20210408_174902_fractions.mrc            1     5.234453     0.129031 18499.996094 18499.996094    34.183113     0.000000     1.000000     0.000000            3    -94.84957    92.829048    15.211051     -0.13848     0.104646            1     1.313791 1.115104e+06     0.047771           59    -94.84957            2 
 3999.842480  3383.235048            3    90.000000    15.328275    82.000000 000002@Extract/job061/movies/FoilHole_7597523_Data_7596928_7596930_20210408_174902_fractions.mrcs MotionCorr/job029/movies/FoilHole_7597523_Data_7596928_7596930_20210408_174902_fractions.mrc            1     5.234453     0.129031 18499.996094 18499.996094    34.183113     0.000000     1.000000     0.000000            3    -94.31860    90.292116    15.328275     0.056053     0.051388            1     1.311772 1.115160e+06     0.064823           29    -94.31860            2 
 4095.736024  3355.744996            3    90.000000    15.211161   164.000000 000003@Extract/job061/movies/FoilHole_7597523_Data_7596928_7596930_20210408_174902_fractions.mrcs MotionCorr/job029/movies/FoilHole_7597523_Data_7596928_7596930_20210408_174902_fractions.mrc            1     5.234453     0.129031 18499.996094 18499.996094    34.183113     0.000000     1.000000     0.000000            3    -94.93373    90.216632    15.211161     -0.13869     0.104363            1     1.311887 1.115379e+06     0.111531           23    -94.93373            2 
 4191.629569  3327.254944            3    90.000000    15.328405   246.000000 000004@Extract/job061/movies/FoilHole_7597523_Data_7596928_7596930_20210408_174902_fractions.mrcs MotionCorr/job029/movies/FoilHole_7597523_Data_7596928_7596930_20210408_174902_fractions.mrc            1     5.234453     0.129031 18499.996094 18499.996094    34.183113     0.000000     1.000000     0.000000            3    -95.37329    90.290610    15.328405     0.360462     -0.36434            1     1.313072 1.115429e+06     0.089407           35    -95.37329            2 
 4287.523113  3299.764892            3    90.000000    15.445681   328.000000 000005@Extract/job061/movies/FoilHole_7597523_Data_7596928_7596930_20210408_174902_fractions.mrcs MotionCorr/job029/movies/FoilHole_7597523_Data_7596928_7596930_20210408_174902_fractions.mrc            1     5.234453     0.129031 18499.996094 18499.996094    34.183113     0.000000     1.000000     0.000000            3    -95.98863    90.364337    15.445681     0.165294     -0.31142            1     1.312962 1.115591e+06     0.116440           16    -95.98863            2 
 4383.416658  3272.274840            3    90.000000    15.445764   410.000000 000006@Extract/job061/movies/FoilHole_7597523_Data_7596928_7596930_20210408_174902_fractions.mrcs MotionCorr/job029/movies/FoilHole_7597523_Data_7596928_7596930_20210408_174902_fractions.mrc            1     5.234453     0.129031 18499.996094 18499.996094    34.183113     0.000000     1.000000     0.000000            3    -96.51597    90.363586    15.445764     0.359716     -0.36507            1     1.313650 1.115585e+06     0.094424           40    -96.51597            2 
 4478.310202  3243.784788            3    90.000000    15.563043   492.000000 000007@Extract/job061/movies/FoilHole_7597523_Data_7596928_7596930_20210408_174902_fractions.mrcs MotionCorr/job029/movies/FoilHole_7597523_Data_7596928_7596930_20210408_174902_fractions.mrc            1     5.234453     0.129031 18499.996094 18499.996094    34.183113     0.000000     1.000000     0.000000            3    -97.04310    90.213626    15.563043     -0.21328     -0.26923            1     1.314561 1.115423e+06     0.037633           44    -97.04310            2 
 4574.203747  3216.294736            3    90.000000    15.680328   574.000000 000008@Extract/job061/movies/FoilHole_7597523_Data_7596928_7596930_20210408_174902_fractions.mrcs MotionCorr/job029/movies/FoilHole_7597523_Data_7596928_7596930_20210408_174902_fractions.mrc            1     5.234453     0.129031 18499.996094 18499.996094    34.183113     0.000000     1.000000     0.000000            3    -97.57044    90.212877    15.680328     0.056367     0.051043            1     1.314901 1.115592e+06     0.065348           20    -97.57044            2 
 4669.097291  3188.804684            3    90.000000    15.680378   656.000000 000009@Extract/job061/movies/FoilHole_7597523_Data_7596928_7596930_20210408_174902_fractions.mrcs MotionCorr/job029/movies/FoilHole_7597523_Data_7596928_7596930_20210408_174902_fractions.mrc            1     5.234453     0.129031 18499.996094 18499.996094    34.183113     0.000000     1.000000     0.000000            3    -97.83337    89.690274    15.680378     -0.31093     0.318126            1     1.312665 1.115587e+06     0.068226           35    -97.83337            2 
 4765.990836  3159.314633            3    90.000000    15.914897   738.000000 000010@Extract/job061/movies/FoilHole_7597523_Data_7596928_7596930_20210408_174902_fractions.mrcs MotionCorr/job029/movies/FoilHole_7597523_Data_7596928_7596930_20210408_174902_fractions.mrc            1     5.234453     0.129031 18499.996094 18499.996094    34.183113     0.000000     1.000000     0.000000            3    -98.53629    89.540066    15.914897     0.056580     0.050812            1     1.309206 1.115662e+06     0.099116           41    -98.53629            2 
 4860.884380  3131.824581            3    90.000000    15.797786   820.000000 000011@Extract/job061/movies/FoilHole_7597523_Data_7596928_7596930_20210408_174902_fractions.mrcs MotionCorr/job029/movies/FoilHole_7597523_Data_7596928_7596930_20210408_174902_fractions.mrc            1     5.234453     0.129031 18499.996094 18499.996094    34.183113     0.000000     1.000000     0.000000            3    -98.88785    89.539568    15.797786     -0.31198     0.318763            1     1.309271 1.115656e+06     0.040851           28    -98.88785            2 
 4956.777925  3102.334529            3    90.000000    15.915052   902.000000 000012@Extract/job061/movies/FoilHole_7597523_Data_7596928_7596930_20210408_174902_fractions.mrcs MotionCorr/job029/movies/FoilHole_7597523_Data_7596928_7596930_20210408_174902_fractions.mrc            1     5.234453     0.129031 18499.996094 18499.996094    34.183113     0.000000     1.000000     0.000000            3    -99.23920    89.389856    15.915052     0.356720     -0.36800            1     1.309656 1.115545e+06     0.088756           43    -99.23920            2 
 5051.671469  3074.844477            3    90.000000    16.266701   984.000000 000013@Extract/job061/movies/FoilHole_7597523_Data_7596928_7596930_20210408_174902_fractions.mrcs MotionCorr/job029/movies/FoilHole_7597523_Data_7596928_7596930_20210408_174902_fractions.mrc            1     5.234453     0.129031 18499.996094 18499.996094    34.183113     0.000000     1.000000     0.000000            3    -99.59118    89.687784    16.266701     0.354450     -0.37018            1     1.312184 1.115540e+06     0.116158           27    -99.59118            2 
 5147.565014  3046.354425            3    90.000000    16.266744  1066.000000 000014@Extract/job061/movies/FoilHole_7597523_Data_7596928_7596930_20210408_174902_fractions.mrcs MotionCorr/job029/movies/FoilHole_7597523_Data_7596928_7596930_20210408_174902_fractions.mrc            1     5.234453     0.129031 18499.996094 18499.996094    34.183113     0.000000     1.000000     0.000000            3    -99.76718    89.836744    16.266744     0.160820     -0.31375            1     1.312031 1.115633e+06     0.085265           41    -99.76718            2 
 5242.458558  3017.864373            3    90.000000    16.384055  1148.000000 000015@Extract/job061/movies/FoilHole_7597523_Data_7596928_7596930_20210408_174902_fractions.mrcs MotionCorr/job029/movies/FoilHole_7597523_Data_7596928_7596930_20210408_174902_fractions.mrc            1     5.234453     0.129031 18499.996094 18499.996094    34.183113     0.000000     1.000000     0.000000            3   -100.29347    89.089926    16.384055     0.160180     -0.31408            1     1.313338 1.115590e+06     0.054299           43   -100.29347            2 
 5337.352102  2989.374321            3    90.000000    16.384101  1230.000000 000016@Extract/job061/movies/FoilHole_7597523_Data_7596928_7596930_20210408_174902_fractions.mrcs MotionCorr/job029/movies/FoilHole_7597523_Data_7596928_7596930_20210408_174902_fractions.mrc            1     5.234453     0.129031 18499.996094 18499.996094    34.183113     0.000000     1.000000     0.000000            3   -100.46925    89.089678    16.384101     0.147320     0.357946            1     1.311878 1.115492e+06     0.061424           40   -100.46925            2 
 4282.234588  3700.903480            4    90.000000   -164.99083   246.000000 000017@Extract/job061/movies/FoilHole_7597523_Data_7596928_7596930_20210408_174902_fractions.mrcs MotionCorr/job029/movies/FoilHole_7597523_Data_7596928_7596930_20210408_174902_fractions.mrc            1     5.234453     0.129031 18499.996094 18499.996094    34.183113     0.000000     1.000000     0.000000            3   -142.92276    91.202780   -164.99083     -0.16787     0.310034            1     1.311551 1.115646e+06     0.068665           29   -142.92276            2 
 4378.996910  3672.964437            4    90.000000   -164.87435   328.000000 000018@Extract/job061/movies/FoilHole_7597523_Data_7596928_7596930_20210408_174902_fractions.mrcs MotionCorr/job029/movies/FoilHole_7597523_Data_7596928_7596930_20210408_174902_fractions.mrc            1     5.234453     0.129031 18499.996094 18499.996094    34.183113     0.000000     1.000000     0.000000            3   -142.30748    91.128694   -164.87435     -0.25059 8.140000e-04            1     1.310670 1.115655e+06     0.076804           24   -142.30748            2 
 4474.759231  3645.025394            4    90.000000   -164.75786   410.000000 000019@Extract/job061/movies/FoilHole_7597523_Data_7596928_7596930_20210408_174902_fractions.mrcs MotionCorr/job029/movies/FoilHole_7597523_Data_7596928_7596930_20210408_174902_fractions.mrc            1     5.234453     0.129031 18499.996094 18499.996094    34.183113     0.000000     1.000000     0.000000            3   -141.69245    91.353105   -164.75786     0.216797     0.265382            1     1.311296 1.115566e+06     0.070907           29   -141.69245            2 
 4569.521553  3616.086351            4    90.000000   -164.99293   492.000000 000020@Extract/job061/movies/FoilHole_7597523_Data_7596928_7596930_20210408_174902_fractions.mrcs MotionCorr/job029/movies/FoilHole_7597523_Data_7596928_7596930_20210408_174902_fractions.mrc            1     5.234453     0.129031 18499.996094 18499.996094    34.183113     0.000000     1.000000     0.000000            3   -141.07744    91.577546   -164.99293     -0.13919     -0.36119            1     1.310574 1.115544e+06     0.072654           27   -141.07744            2 
 4665.283875  3589.147307            4    90.000000   -164.99351   574.000000 000021@Extract/job061/movies/FoilHole_7597523_Data_7596928_7596930_20210408_174902_fractions.mrcs MotionCorr/job029/movies/FoilHole_7597523_Data_7596928_7596930_20210408_174902_fractions.mrc            1     5.234453     0.129031 18499.996094 18499.996094    34.183113     0.000000     1.000000     0.000000            3   -140.54998    91.428759   -164.99351     -0.33394     -0.30875            1     1.312143 1.115682e+06     0.069898           13   -140.54998            2 
 4761.046196  3562.208264            4    90.000000   -164.52505   656.000000 000022@Extract/job061/movies/FoilHole_7597523_Data_7596928_7596930_20210408_174902_fractions.mrcs MotionCorr/job029/movies/FoilHole_7597523_Data_7596928_7596930_20210408_174902_fractions.mrc            1     5.234453     0.129031 18499.996094 18499.996094    34.183113     0.000000     1.000000     0.000000            3   -140.28624    91.354372   -164.52505     0.029100     0.257765            1     1.309963 1.115701e+06     0.056920           42   -140.28624            2 
 4856.808518  3533.269221            4    90.000000   -164.17436   738.000000 000023@Extract/job061/movies/FoilHole_7597523_Data_7596928_7596930_20210408_174902_fractions.mrcs MotionCorr/job029/movies/FoilHole_7597523_Data_7596928_7596930_20210408_174902_fractions.mrc            1     5.234453     0.129031 18499.996094 18499.996094    34.183113     0.000000     1.000000     0.000000            3   -139.49504    91.131231   -164.17436     0.225190     0.202295            1     1.308258 1.115786e+06     0.078618           26   -139.49504            2 
 4938.570840  3542.330178            4    90.000000   -163.83497   820.000000 000024@Extract/job061/movies/FoilHole_7597523_Data_7596928_7596930_20210408_174902_fractions.mrcs MotionCorr/job029/movies/FoilHole_7597523_Data_7596928_7596930_20210408_174902_fractions.mrc            1     5.234453     0.129031 18499.996094 18499.996094    34.183113     0.000000     1.000000     0.000000            3   -127.44652    84.345748   -163.83497     0.047072     -0.41468            1     1.308798 1.115942e+06     0.037724          121   -127.44652            2 
 5057.333161  3473.391135            4    90.000000   -164.19659   902.000000 000025@Extract/job061/movies/FoilHole_7597523_Data_7596928_7596930_20210408_174902_fractions.mrcs MotionCorr/job029/movies/FoilHole_7597523_Data_7596928_7596930_20210408_174902_fractions.mrc            1     5.234453     0.129031 18499.996094 18499.996094    34.183113     0.000000     1.000000     0.000000            3   -113.12832    91.161384   -164.19659     0.224790     0.202736            1     1.309361 1.115975e+06     0.042597           54   -113.12832            2 
 5143.095483  3448.452092            4    90.000000   -164.17531   984.000000 000026@Extract/job061/movies/FoilHole_7597523_Data_7596928_7596930_20210408_174902_fractions.mrcs MotionCorr/job029/movies/FoilHole_7597523_Data_7596928_7596930_20210408_174902_fractions.mrc            1     5.234453     0.129031 18499.996094 18499.996094    34.183113     0.000000     1.000000     0.000000            3   -138.61615    91.132055   -164.17531     0.385470     0.059630            1     1.314248 1.115898e+06     0.050632           36   -138.61615            2 
 5237.857804  3420.513049            4    90.000000   -164.29288  1066.000000 000027@Extract/job061/movies/FoilHole_7597523_Data_7596928_7596930_20210408_174902_fractions.mrcs MotionCorr/job029/movies/FoilHole_7597523_Data_7596928_7596930_20210408_174902_fractions.mrc            1     5.234453     0.129031 18499.996094 18499.996094    34.183113     0.000000     1.000000     0.000000            3   -138.26474    91.281633   -164.29288     -0.25056     0.003894            1     1.315311 1.115926e+06     0.042567           54   -138.26474            2 
 5333.620126  3391.574005            4    90.000000   -164.17634  1148.000000 000028@Extract/job061/movies/FoilHole_7597523_Data_7596928_7596930_20210408_174902_fractions.mrcs MotionCorr/job029/movies/FoilHole_7597523_Data_7596928_7596930_20210408_174902_fractions.mrc            1     5.234453     0.129031 18499.996094 18499.996094    34.183113     0.000000     1.000000     0.000000            3   -137.64945    91.207600   -164.17634     -0.14362     -0.35945            1     1.314256 1.115770e+06     0.027046           61   -137.64945            2 
 1500.954287  3652.744293            5    90.000000   -165.64238     0.000000 000029@Extract/job061/movies/FoilHole_7597523_Data_7596928_7596930_20210408_174902_fractions.mrcs MotionCorr/job029/movies/FoilHole_7597523_Data_7596928_7596930_20210408_174902_fractions.mrc            1     5.234453     0.129031 18499.996094 18499.996094    34.183113     0.000000     1.000000     0.000000            3   178.582270    91.484783   -165.64238     -0.13467     -0.36289            1     1.310210 1.115354e+06     0.064493           27   178.582270            2 
 1597.382945  3626.173631            5    90.000000   -165.64339    82.000000 000030@Extract/job061/movies/FoilHole_7597523_Data_7596928_7596930_20210408_174902_fractions.mrcs MotionCorr/job029/movies/FoilHole_7597523_Data_7596928_7596930_20210408_174902_fractions.mrc            1     5.234453     0.129031 18499.996094 18499.996094    34.183113     0.000000     1.000000     0.000000            3   179.285368    91.484763   -165.64339     0.024296     0.258262            1     1.309864 1.115346e+06     0.174732           17   179.285368            2 
 1694.811604  3600.602968            5    90.000000   -165.76146   164.000000 000031@Extract/job061/movies/FoilHole_7597523_Data_7596928_7596930_20210408_174902_fractions.mrcs MotionCorr/job029/movies/FoilHole_7597523_Data_7596928_7596930_20210408_174902_fractions.mrc            1     5.234453     0.129031 18499.996094 18499.996094    34.183113     0.000000     1.000000     0.000000            3   179.900578    91.410125   -165.76146     -0.05508     -0.05243            1     1.313538 1.115521e+06     0.032539           48   179.900578            2 
 1789.240263  3574.032305            5    90.000000   -165.52734   246.000000 000032@Extract/job061/movies/FoilHole_7597523_Data_7596928_7596930_20210408_174902_fractions.mrcs MotionCorr/job029/movies/FoilHole_7597523_Data_7596928_7596930_20210408_174902_fractions.mrc            1     5.234453     0.129031 18499.996094 18499.996094    34.183113     0.000000     1.000000     0.000000            3   -179.92365    90.962390   -165.52734     0.335284     -0.15302            1     1.312472 1.115545e+06     0.071137           24   -179.92365            2 
 
