# Supplementary material for: Dimerization of GAS2 mediates crosslinking of microtubules and F-actin
Source: EMBO J. 2025 Apr 1;44(10):2997–3024. doi: 10.1038/s44318-025-00415-2 (PMC12084551; doi:10.1038/s44318-025-00415-2)
Supplement: Supplementary file 2 — Table EV1 [file 44318_2025_415_MOESM2_ESM.xlsx]

## Sheet: Primers
Table EV1 Used primers.
GAS2 sequence	agtactggaaacttactggatgatgcagtaaaaagaatctctgaagatcctccctgcaagtgcccaaccaagttctgtgtggagcggctctctcaaggtcgataccgagtgggagagaagatcctcttcatcaggatgctgcacaacaagcatgtgatggtccgagtgggaggaggctgggagaccttcgctggctatctgctcaagcatgacccctgccgcatgctgcagatctcccgtgtggacggcaagacatcccctgtccagagcaaatccccaaccctgaaggacatgaatcctgataattacctggtggtctctgccacctacaaggctaagaaggagattaaatga
Primer #	sequence(5'->3')
1	GGAATTCCATATGatgatgtgcactgccctgagcc
2	ctaGCTAGCatgatgtgcactgccctgagcc
3	GGAATTCCATATGttgctgccgatgaaagaagacttggcc
4	agacatAGagctaatttgctgccgatg
5	catcaggacagccagtggctggc
6	agcagaGCtgaagctaatttgctgcc
7	cctggcgactctgatatgcatcag
8	agccagGAActggccagcaga
9	catatcagaGTCgccaggtccgctg
10	ggccagTTCctggctgtactg
11	ctggctgtcctgatgcatatcagacag
12	agcttcaGCtctgctggccag
13	attagctCTatgtctgctggccag
14	gatgaaGAAtgtctttttgaatctgaaggcc
15	gatgaaGCAtgtctttttgaatctgaaggcc
16	gttgatAGaacatgtctttttgaatctgaaggcc
17	ggctccGAttttgcccgagacaac
18	ggcaaaaTCggagcccgaggg
19	tgtttcaCGaactcccaaatctcggc
20	caaaaagacatTCttcatcaactcccaaatctcgg
21	acatgttCTatcaactcccaaatctcg
22	gccttcagaCCTaaaaagacatgtttcatcaac
23	ggagttCGtgaaacatgtctttttgaatctgaag
24	ctttttAGGtctgaaggcctggttctgcat
25	cagcccGAagaagtgtgtctc
26	cacttctTCgggctgcttatgc
27	GGAATTCCATATGagtactggaaacttactggatg
28	CCGGAATTCtcagtttccagtactcttctttcctgaag
29	cgcGGATCCatggagatctgcagcatgcggc
30	CCGGAATTCtcaggagatctgcagcatgcggc
31	CCGGAATTCggagatctgcagcatgcggc
32	CCGGAATTCtcatttaatctccttcttagccttg
33	cgcGGATCCattttaatctccttcttagccttgtag
34	GGAATTCCATATGagtactggaaacttactggatg
35	cgatacgaagtgggagagaagatcctcttcatcag
36	ctctcccacttcgtatcgaccttgagagagccgc
37	GAGTGGGAGCAGGCTGGGAGACCTTCG
38	gatggtcgaagtgggaggaggctgggagacc
39	cctcccacttcgaccatcacatgcttgttgtg
40	CCAGCCTGCTCCCACTCGGACCATCAC
41	ccctgcgagatgctgcagatctcccgtgtg
42	gaccccttccgcatgctgcagatctcc
43	aagcattacccctgccgcatgctgcagatc
44	tctgctcgaacatgacccctgccgc
45	gggtcatgttcgagcagatagccagcgaag
46	gcggcaggggtaatgcttgagcagatagcc
47	cagcatgcggaaggggtcatgcttgagcag
48	ctgcagcatcgcgcaggggtcatgcttgag
49	ccgGAATTCtcaggagatctgcagcatgcggc
