# Supplementary material for: Dimerization of GAS2 mediates crosslinking of microtubules and F-actin
Source: EMBO J. 2025 Apr 1;44(10):2997–3024. doi: 10.1038/s44318-025-00415-2 (PMC12084551; doi:10.1038/s44318-025-00415-2)
Supplement: Supplementary file 10 — Movie EV6 [file 44318_2025_415_MOESM10_ESM.zip]

Archive with 6 entries (5 files):
- 2024-119009_Movie_EV6/
- __MACOSX/._2024-119009_Movie_EV6
- 2024-119009_Movie_EV6/Movie EV6 legend file.docx
- __MACOSX/2024-119009_Movie_EV6/._Movie EV6 legend file.docx
- 2024-119009_Movie_EV6/Movie EV6.avi
- __MACOSX/2024-119009_Movie_EV6/._Movie EV6.avi
