# Supplementary material for: Dimerization of GAS2 mediates crosslinking of microtubules and F-actin
Source: EMBO J. 2025 Apr 1;44(10):2997–3024. doi: 10.1038/s44318-025-00415-2 (PMC12084551; doi:10.1038/s44318-025-00415-2)
Supplement: Supplementary file 13 — Movie EV9 [file 44318_2025_415_MOESM13_ESM.zip]

Archive with 6 entries (5 files):
- 2024-119009_Movie_EV9/
- __MACOSX/._2024-119009_Movie_EV9
- 2024-119009_Movie_EV9/Movie EV9 legend file.docx
- __MACOSX/2024-119009_Movie_EV9/._Movie EV9 legend file.docx
- 2024-119009_Movie_EV9/Movie EV9.mp4
- __MACOSX/2024-119009_Movie_EV9/._Movie EV9.mp4
