# Supplementary material for: Dimerization of GAS2 mediates crosslinking of microtubules and F-actin
Source: EMBO J. 2025 Apr 1;44(10):2997–3024. doi: 10.1038/s44318-025-00415-2 (PMC12084551; doi:10.1038/s44318-025-00415-2)
Supplement: Supplementary file 14 — EV Figure Source Data [file 44318_2025_415_MOESM14_ESM.zip]

Archive with 2 entries (1 files):
- RAW SDS-PAGE EV/
- RAW SDS-PAGE EV/Raw SDS-PAGE.xlsx
