# Supplementary material for: Dimerization of GAS2 mediates crosslinking of microtubules and F-actin
Source: EMBO J. 2025 Apr 1;44(10):2997–3024. doi: 10.1038/s44318-025-00415-2 (PMC12084551; doi:10.1038/s44318-025-00415-2)
Supplement: Supplementary file 14 — EV Figure Source Data [file 44318_2025_415_MOESM14_ESM.zip › RAW SDS-PAGE EV/Raw SDS-PAGE.xlsx]

## Sheet: Fig.EV1F 1G
	Fig.EV1F
	Fig. EV1G

## Sheet: Fig. EV3A 3B
	Fig. EV3A
	Fig. EV3B
