# Supplementary material for: Dimerization of GAS2 mediates crosslinking of microtubules and F-actin
Source: EMBO J. 2025 Apr 1;44(10):2997–3024. doi: 10.1038/s44318-025-00415-2 (PMC12084551; doi:10.1038/s44318-025-00415-2)
Supplement: Supplementary file 15 — Source data Fig. 1 [file 44318_2025_415_MOESM15_ESM.zip]

Archive with 28 entries (16 files):
- Figure1/
- Figure1/1C/
- Figure1/1C/Figure 1C.xlsx
- Figure1/1C/README.txt
- Figure1/1D/
- Figure1/1D/Figure 1D.tif
- Figure1/1E/
- Figure1/1E/Figure 1E.oir
- Figure1/1E/README.txt
- Figure1/1F/
- Figure1/1F/Figure 1F.oir
- Figure1/1F/README.txt
- Figure1/1G/
- Figure1/1G/Figure 1G.oir
- Figure1/1G/README.txt
- Figure1/1H/
- Figure1/1H/Figure 1H.oir
- Figure1/1H/README.txt
- Figure1/1I/
- Figure1/1I/Figure 1I.bmp
- Figure1/1J/
- Figure1/1J/Figure 1J.bmp
- Figure1/1K/
- Figure1/1K/Figure 1K.bmp
- Figure1/1L/
- Figure1/1L/Figure 1L.bmp
- Figure1/1M/
- Figure1/1M/Figure 1M.bmp
