# Supplementary material for: Dimerization of GAS2 mediates crosslinking of microtubules and F-actin
Source: EMBO J. 2025 Apr 1;44(10):2997–3024. doi: 10.1038/s44318-025-00415-2 (PMC12084551; doi:10.1038/s44318-025-00415-2)
Supplement: Supplementary file 15 — Source data Fig. 1 [file 44318_2025_415_MOESM15_ESM.zip › Figure1/1C/Figure 1C.xlsx]

## Sheet: Figure 1 C
	Source data 1C
	GAS2-FL F-actin bundling co-pellet assay SDS-PAGE with Numerical Data
								Exp 1	GAS-FL concentration(μM)	RawIntDen				Actin supernatant ratio	Actin pellet ratio
									2	207358			GAS-FL concentration(μM)	S	P
										37437			2	84.7068	15.2932
									4	165679			4	64.3784	35.6216
										91673			6	54.6574	45.3426
									6	133751			8	45.7168	54.2832
										110957			10	44.1628	55.8372
									8	111249			12	41.5229	58.4771
										132095			14	46.0704	53.9296
									10	100606			16	37.5283	62.4717
										127201
									12	99618
										140293
									14	102773
										120305
									16	94148
										156724
								Exp 2	GAS-FL concentration(μM)	RawIntDen
									2	176202				Actin supernatant ratio	Actin pellet ratio
										30332			GAS-FL concentration(μM)	S	P
									4	137096			2	85.3138	14.6862
										77611			4	63.8526	36.1474
									6	117770			6	53.2828	46.7172
										103258			8	47.6484	52.3516
									8	95201			10	41.119	58.881
										104598			12	39.9034	60.0966
									10	88283			14	40.3792	59.6208
										126418			16	36.9851	63.0149
									12	89842
										135307
									14	89622
										132329
									16	79511
										135470
								Exp 3	GAS-FL concentration(μM)	RawIntDen				Actin supernatant ratio	Actin pellet ratio
									2	173431			GAS-FL concentration(μM)	S	P
										26615			2	86.6956	13.3044
									4	137071			4	64.7126	35.2874
										74744			6	52.8679	47.1321
									6	112227			8	45.1315	54.8685
										100051			10	40.4162	59.5838
									8	94893			12	36.1075	63.8925
										115366			14	37.0121	62.9879
									10	76754			16	33.9743	66.0257
										113155
									12	75534
										133658
									14	73369
										124861
									16	67245
										130684
	GAS2ΔC F-actin bundling co-pellet assay SDS-PAGE with Numerical Data
								Exp 1	GASΔC concentration(μM)	RawIntDen				Actin supernatant ratio	Actin pellet ratio
									2	154799			GASΔC concentration(μM)	S	P
										14877			2	91.2321	8.76789
									4	176864			4	88.8737	11.1263
										22142			6	81.3798	18.6202
									6	160415			8	92.3552	7.64475
										36704			10	76.8996	23.1004
									8	167767			12	83.3001	16.6999
										13887			14	89.6668	10.3332
									10	163164			16	76.7789	23.2211
										49014
									12	179411
										35968
									14	162548
										18732
									16	187157
										56604
								Exp 2	GASΔC concentration(μM)	RawIntDen
									2	174362				Actin supernatant ratio	Actin pellet ratio
										19210			GASΔC concentration(μM)	S	P
									4	196224			2	90.076	9.92396
										25406			4	88.5368	11.4632
									6	174388			6	81.5545	18.4455
										39442			8	90.7464	9.2536
									8	173822			10	75.4632	24.5368
										17725			12	82.6756	17.3244
									10	157162			14	89.8241	10.1759
										51101			16	74.5202	25.4798
									12	189294
										39666
									14	164944
										18686
									16	174270
										59586
								Exp3	GASΔC concentration(μM)	RawIntDen
									2	163917			GASΔC concentration(μM)	Actin supernatant ratio	Actin pellet ratio
										15183				S	P
									4	169323			2	91.5226	8.47739
										20030			4	89.4219	10.5781
									6	157716			6	82.104	17.896
										34377			8	91.6541	8.34594
									8	160522			10	73.9164	26.0836
										14617			12	83.0859	16.9141
									10	146486			14	91.2386	8.76137
										51692			16	79.7758	20.2242
									12	166210
										33836
									14	157435
										15118
									16	192728
										48859
