# Supplementary material for: Dimerization of GAS2 mediates crosslinking of microtubules and F-actin
Source: EMBO J. 2025 Apr 1;44(10):2997–3024. doi: 10.1038/s44318-025-00415-2 (PMC12084551; doi:10.1038/s44318-025-00415-2)
Supplement: Supplementary file 16 — Source data Fig. 2 [file 44318_2025_415_MOESM16_ESM.zip]

Archive with 4 entries (2 files):
- Figure2/
- Figure2/2K/
- Figure2/2K/Figure 2K.xlsx
- Figure2/2K/README.txt
