# Supplementary material for: Dimerization of GAS2 mediates crosslinking of microtubules and F-actin
Source: EMBO J. 2025 Apr 1;44(10):2997–3024. doi: 10.1038/s44318-025-00415-2 (PMC12084551; doi:10.1038/s44318-025-00415-2)
Supplement: Supplementary file 16 — Source data Fig. 2 [file 44318_2025_415_MOESM16_ESM.zip › Figure2/2K/Figure 2K.xlsx]

## Sheet: Figure 2K Kd-value
			Kd values for GAS2-CH3 WT and mutants	WT	L16D	Y22D	W25E	F108D	E128R	E133R	R144E	GAS2-CH3ΔN
			independent repeat co-pellet Exp1 Kd (μM)	5.332	10.12	17.36	10.61	52.89	13.82	39.49	21.2	25.21
			independent repeat co-pellet Exp2 Kd(μM)	4.87	8.704	14.76	11.56	53.45	8.236	26.97	39.41	19.29
			independent repeat co-pellet Exp3 Kd(μM)	5.576	8.565	18.73	12.51	47.34	10.3	28.73	31.42	27.84
			Average Kd value (μM)	5.25933	9.12967	16.95	11.56	51.2267	10.7853	31.73	30.6767	24.1133

## Sheet: Figure 2K SDS-PAGE
								GAS-CH3-WT(μM)	RawIntDen			S	P
							WT Exp1	2	4144	S	2	0.594378	1.40562																			GAS-CH3-Y22D(μM)		RawIntDen		S	P
									9800	P	4	1.61614	2.38386																		Y22D Exp1	2	S	8494	2	1.06321	0.936788
								4	12734	S	6	3.32969	2.67031																				P	7484	4	2.30175	1.69825
									18783	P	8	4.07045	3.92955																			4	S	21084	6	3.72121	2.27879
								6	23734	S	10	5.47552	4.52448																				P	15556	8	5.39061	2.60939
									19034	P	15	9.45326	5.54674																			6	S	32212	10	7.01327	2.98673
								8	26839	S	20	14.2361	5.76391																				P	19726	15	10.9547	4.04531
									25910	P	25	18.567	6.43295																			8	S	42259	20	13.7479	6.25207
								10	38546	S	30	22.3528	7.64721																				P	20456	25	18.6341	6.36593
									31851	P																						10	S	46080	30	23.464	6.536
								15	54914	S		Kd(μM)																					P	19624
									32221	P		5.332																				15	S	56811
								20	80693	S																							P	20979		Kd(μM)
									32671	P																						20	S	59400		17.36
								25	93696	S																							P	27013
									32463	P																						25	S	78275
								30	106292	S																							P	26741
									36364	P																						30	S	93953
																																	P	26171

								GAS-CH3-WT(μM)	RawIntDen
							WT Exp2	2	5215	S		S	P
									8189	P	2	0.778126	1.22187
								4	9154	S	4	1.59401	2.40599
									13817	P	6	3.78024	2.21976
								6	20642	S	8	4.22768	3.77232
									12121	P	10	5.24366	4.75634																		Y22D Exp2	GAS-CH3-Y22D(μM)		RawIntDen		S	P
								8	27156	S	15	9.79796	5.20204																			2	S	2629	2	0.939432	1.06057
									24231	P	20	14.1364	5.8636																				P	2968	4	2.02543	1.97457
								10	30764	S	25	18.3773	6.62267																			4	S	5417	6	3.67086	2.32914
									27905	P	30	23.7648	6.23524																				P	5281	8	5.34163	2.65837
								15	57094	S																						6	S	8807	10	6.77719	3.22281
									30313	P		Kd(μM)																					P	5588	15	10.7873	4.21273
								20	80716	S		4.87																				8	S	12235	20	14.1224	5.87763
									33480	P																							P	6089	25	18.7262	6.27382
								25	102250	S																						10	S	14758	30	23.2489	6.75114
									36848	P																							P	7018
								30	124216	S																						15	S	20672
									32591	P																							P	8073		Kd(μM)
																																20	S	20935		14.76
																																	P	8713
																																25	S	26926
																																	P	9021
																																30	S	36207
																																	P	10514
								GAS-CH3-WT(μM)	RawIntDen			S	P
							WT Exp3	2	4882	S	2	0.737295	1.2627
									8361	P	4	1.55474	2.44526
								4	9199	S	6	3.44539	2.55461
									14468	P	8	4.2177	3.7823
								6	20310	S	10	5.33431	4.66569
									15059	P	15	9.94959	5.05041
								8	22977	S	20	13.8432	6.15678
									20605	P	25	18.585	6.41496																			GAS-CH3-Y22D(μM)		RawIntDen		S	P
								10	33085	S	30	22.6542	7.34577																		Y22D Exp3	2	S	4418	2	1.03418	0.965824
									28938	P	50	39.8738	10.1262																				P	4126	4	2.24425	1.75575
								15	57835	S																						4	S	6271	6	3.82929	2.17071
									29357	P		Kd(μM)																					P	4906	8	5.58971	2.41029
								20	74462	S		5.576																				6	S	8651	10	6.86086	3.13914
									33117	P																							P	4904	15	11.0561	3.94389
								25	95229	S																						8	S	10262	20	13.9941	6.00589
									32870	P																							P	4425	25	18.8484	6.15165
								30	109506	S																						10	S	14097	30	23.3759	6.62412
									35508	P																							P	6450
																																15	S	18561		Kd(μM)
																																	P	6621		18.73
																																20	S	18538
																																	P	7956
																																25	S	26255
																																	P	8569
																																30	S	36563
																																	P	10361
																																GAS-CH3-W25D(μM)		RawIntDen		S	P
																															W25D Exp1	2	S	12092	2	1.22992	0.770076
																																	P	7571	4	2.46111	1.53889
																																4	S	25606	6	4.02837	1.97163
								GAS-CH3-L16D(μM)	RawIntDen																								P	16011	8	5.33213	2.66787
							L16D Exp1	2	5876	S		S	P																			6	S	42878	10	6.74388	3.25612
									5820	P	2	1.00479	0.995212																				P	20986	15	11.0191	3.98089
								4	14501	S	4	2.22365	1.77635																			8	S	57689	20	14.8082	5.19176
									11584	P	6	3.84562	2.15438																				P	28864	25	19.4616	5.5384
								6	27252	S	8	5.08659	2.91341																			10	S	64982	30	24.7873	5.21267
									15267	P	10	6.83574	3.16426																				P	31375
								8	34447	S	15	10.5296	4.47041																			15	S	89509
									19730	P	20	15.1498	4.85017																				P	32337			Kd(μM)
								10	49501	S	25	19.2973	5.70273																			20	S	114210			10.61
									22914	P	30	24.0095	5.99049																				P	40042
								15	62955	S																						25	S	134236
									26728	P		Kd(μM)																					P	38201
								20	80185	S		10.12																				30	S	160122
									25671	P																							P	33673
								25	89466	S
									26439	P
								30	105505	S
									26324	P																						GAS-CH3-W25D(μM)		RawIntDen		S	P
																															W25D Exp2	2	S	14485	2	1.15033	0.849666
								GAS-CH3-L16D(μM)	RawIntDen																								P	10699	4	2.18911	1.81089
							L16D Exp2	2	5424	S		S	P																			4	S	33037	6	3.80689	2.19311
									7528	P	2	0.837554	1.16245																				P	27329	8	5.22792	2.77208
								4	20901	S	4	2.07913	1.92087																			6	S	47588	10	6.89904	3.10096
									19310	P	6	3.647	2.353																				P	27415	15	11.1207	3.87927
								6	35041	S	8	4.86492	3.13508																			8	S	63101	20	14.784	5.21599
									22608	P	10	6.81197	3.18803																				P	33459	25	19.3512	5.6488
								8	43805	S	15	11.3847	3.61527																			10	S	72629	30	24.0827	5.91733
									28229	P	20	15.127	4.87297																				P	32645
								10	61773	S	25	19.1283	5.87174																			15	S	91898			Kd(μM)
									28910	P	30	23.9908	6.00918																				P	32057			11.56
								15	86278	S																						20	S	118964
									27398	P		Kd(μM)																					P	41972
								20	118372	S		8.704																				25	S	139711
									38132	P																							P	40783
								25	152251	S																						30	S	159815
									46736	P																							P	39268
								30	174590	S
									43731	P
																																GAS-CH3-W25D(μM)		RawIntDen		S	P
								GAS-CH3-L16D(μM)	RawIntDen																						W25D Exp3	2	S	15784	2	1.2108	0.789199
							L16D Exp3	2	6251	S		S	P																				P	10288	4	2.24653	1.75347
									7660	P	2	0.898713	1.10129																			4	S	26609	6	3.81376	2.18624
								4	22144	S	4	2.16721	1.83279																				P	20769	8	5.29523	2.70477
									18727	P	6	3.53294	2.46706																			6	S	35365	10	6.44852	3.55148
								6	25993	S	8	5.03545	2.96455																				P	20273	15	11.1988	3.80117
									18151	P	10	6.60716	3.39284																			8	S	39509	20	14.4195	5.58054
								8	46041	S	15	10.6141	4.3859																				P	20181	25	19.268	5.73203
									27106	P	20	14.9115	5.08853																			10	S	69023	30	23.6976	6.30243
								10	57111	S	25	19.125	5.87501																				P	38014
									29327	P	30	23.9326	6.06739																			15	S	83821
								15	96715	S																							P	28451		Kd(μM)
									39964	P																						20	S	100601		12.51
								20	98286	S		Kd(μM)																					P	38934
									33540	P		8.565																				25	S	141208
								25	124636	S																							P	42008
									38287	P																						30	S	185657
								30	135303	S																							P	49376
									34302	P
[truncated: 14 more columns]
