# Supplementary material for: Dimerization of GAS2 mediates crosslinking of microtubules and F-actin
Source: EMBO J. 2025 Apr 1;44(10):2997–3024. doi: 10.1038/s44318-025-00415-2 (PMC12084551; doi:10.1038/s44318-025-00415-2)
Supplement: Supplementary file 17 — Source data Fig. 3 [file 44318_2025_415_MOESM17_ESM.zip]

Archive with 21 entries (10 files):
- Figure3/
- Figure3/3A/
- Figure3/3A/Figure 3A.bmp
- Figure3/3B/
- Figure3/3B/Figure 3B.bmp
- Figure3/3C/
- Figure3/3C/Figure 3C.bmp
- Figure3/3D/
- Figure3/3D/Figure 3D.bmp
- Figure3/3E/
- Figure3/3E/Figure 3E.bmp
- Figure3/3F/
- Figure3/3F/Figure 3F.jpg
- Figure3/3G/
- Figure3/3G/Figure 3G.bmp
- Figure3/3H/
- Figure3/3H/Figure 3H.bmp
- Figure3/3I/
- Figure3/3I/Figure 3I.bmp
- Figure3/3J/
- Figure3/3J/Figure 3J.xlsx
