# Supplementary material for: Dimerization of GAS2 mediates crosslinking of microtubules and F-actin
Source: EMBO J. 2025 Apr 1;44(10):2997–3024. doi: 10.1038/s44318-025-00415-2 (PMC12084551; doi:10.1038/s44318-025-00415-2)
Supplement: Supplementary file 17 — Source data Fig. 3 [file 44318_2025_415_MOESM17_ESM.zip › Figure3/3J/Figure 3J.xlsx]

## Sheet: Figure 3J
Number of MT/MT bundles	Bare MT(Width/nm)				Number of MT/MT bundles	GAS2ΔC(Width/nm)				Number of MT/MT bundles	GAS2-GARΔC(Width/nm)				Number of MT/MT bundles	GAS2-FL(Width/nm)					Number of MT/MT bundles	GAS2-GARΔC(Width/nm)
1	33.6146				1	38.1273				1	39.2428				1	200					1	123.354
2	38.7217				2	37.4552				2	36.2845				2	193.84					2	177.952
3	32.4423				3	36.84				3	37.8766				3	95.617					3	63.5899
4	34.2135				4	42.4146				4	34.711				4	25.5654					4	104.538
5	51.2152				5	38.902				5	35.3628				5	75.7173					5	130.723
6	35.9504				6	46.9065				6	38.7713				6	251.608					6	253.02
7	36.9087				7	43.5228				7	43.5228				7	34.6814					7	40.813
8	30.0023				8	75.3668				8	33.0073				8	62.0056					8	63.3499
9	32.2879				9	43.1859				9	47.5515				9	32.3382					9	40.9527
10	37.8789				10	34.2693				10	36.9087				10	33.8484					10	35.6315
11	33.7651				11	41.5527				11	51.3882				11	36.9961					11	365.806
12	35.0862				12	46.5397				12	25.7189				12	258.236					12	43.8282
13	33.1392				13	38.902				13	28.7268				13	25.1369					13	31.1775
14	39.0648				14	36.3369				14	31.7499				14	23.9343					14	34.6946
15	35.3808				15	36.3369				15	32.2851				15	69.5458					15	268.474
16	39.5651				16	35.2011				16	27.5076				16	110.38					16	79.1144
17	35.0023				17	35.9504				17	35.809				17	99.9232					17	46.0197
18	35.809				18	38.2434				18	44.4462				18	29.6719					18	582.417
19	36.173				19	45.4214				19	28.7268				19	100.785					19	212.668
20	44.0011				20	53.0056				20	34.4721				20	25.7163					20	38.5414
21	38.2603				21	40.813				21	31.1645				21	286.1					21	212.743
22	27.2293				22	34.7859				22	30.5059				22	99.8654					22	299.917
23	39.9645				23	41.933				23	28.969				23	25.4902					23	35.4372
24	45.6321				24	39.8372				24	38.2766				24	37.7163					24	34.4907
25	35.6315				25	85.6411				25	36.7882				25	29.4771					25	36.9606
26	40.6513				26	39.8208				26	43.3623				26	37.869					26	69.0366
27	37.4552				27	34.5639				27	46.1972				27	39.9922					27	200
28	25.6479				28	40.9527				28	37.4552				28	28.0742					28	279.946
29	75.1645				29	37.0637				29	39.5814				29	256.953					29	47.2219
30	30.3392				30	38.9183				30	39.8372				30	93.1703					30	78.4768
31	31.3882				31	37.658				31	38.0107				31	29.6719					31	80.6072
32	31.9093				32	31.6299				32	60.991				32	218.643					32	39.7029
33	33.6146				33	37.6073				33	33.8963				33	33.7346					33	353.388
34	39.3825				34	37.1662				34	42.4744				34	162.061					34	36.0487
35	32.8507				35	30.3392				35	43.2885				35	32.634					35	80.416
36	27.4152				36	42.0992				36	43.1859				36	25.4902					36	78.5294
37	30.3177				37	35.8642				37	38.4586				37	165.381					37	45.7748
38	34.2693				38	35.3628				38	64.5313				38	34.9108					38	44.2373
39	30.9397				39	41.6901				39	36.9606				39	28.9507					39	330.088
40	65.1285				40	42.0332				40	30.7544				40	221.708					40	173.726
41	29.7476				41	43.0535				41	43.1273				41	217.726					41	39.7029
42	31.0242				42	41.0146				42	41.4608				42	191.606					42	42.3275
43	33.8214				43	38.4586				43	35.6315				43	201.875					43	90.3876
44	25.6941				44	45.1972				44	36.9606				44	81.5556					44	109.751
45	29.3825				45	42.9499				45	38.853				45	77.5686					45	154.455
46	29.3825				46	39.5008				46	37.4552				46	37.2033					46	299.603
47	29.3825				47	32.5008				47	36.0034				47	211.447					47	51.131
48	29.8327				48	35.9504				48	29.7476				48	33.7346					48	81.5556
49	31.2462				49	39.8687				49	31.3273				49	29.9301					49	53.267
50	33.8777				50	42.8315				50	32.52				50	26.3065					50	46.6072
51	66.9454				51	40.9527				51	31.0011				51	33.3333					51	150.061
52	28.169				52	33.1392				52	31.2462				52	197.349					52	256.893
53	33.2727				53	37.1831				53	37.2				53	210.499					53	198.039
54	31.8699				54	32.6687				54	31.7499				54	33.3908					54	48.2288
55	36.173				55	35.2192				55	34.3245				55	83.6039					55	264.386
56	32.6761				56	33.8963				56	35.7758				56	27.2402					56	117.794
57	35.933				57	39.1132				57	38.3099				57	78.9199					57	229.076
58	35.933				58	37.5228				58	30.9397				58	81.5556					58	177.134
59	36.702				59	38.7217				59	34.2693				59	90.9814					59	156.973
60	27.253				60	31.0011				60	29.5763				60	51.131					60	33.5059
61	40.6259				61	36.1268				61	32.6761				61	122.042					61	32.1592
62	31.9093				62	34.3431				62	38.3763				62	87.0288					62	34.6899
63	36.0738				63	31.9093				63	30.3392				63	36.0487					63	30.6284
64	34.2693				64	33.3679				64	38.8039				64	24.9569					64	420.162
65	30.3177				65	45.4214				65	49.2175				65	23.6111					65	37.7163
66	34.9476				66	39.0485				66	36.0738				66	138.676					66	93.8928
67	37.8766				67	37.8766				67	35.093				67	131.079					67	40.4225
68	38.3262				68	33.8963				68	75.4259				68	86.7526					68	40.4225
69	33.8963				69	28.8811				69	29.6406				69	135.989					69	411.531
70	41.2614				70	36.1268				70	33.1392				70	113.791					70	33.7346
71	35.933				71	33.8963				71	29.5763				71	175.739					71	36.0487
72	34.2693				72	36.84				72	39.8372				72	94.3013					72	35.9248
73	24.1927				73	29.7476				73	40.3121				73	181.253					73	113.692
74	31.8896				74	36.2146				74	41.5527				74	154.952					74	433.144
75	38.0107				75	32.5008				75	35.0563				75	147.529					75	34.0755
76	35.093				76	36.2146				76	41.3228				76	267.595					76	87.8859
77	37.1662				77	31.6299				77	34.8023				77	108.978					77	79.4056
78	39.1132				78	30.4434				78	33.1392				78	98.0392					78	35.5114
79	32.6952				79	37.4552				79	37.7927				79	131.738					79	436.485
80	37.3194				80	38.0107				80	38.5741				80	89.8118					80	43.0033
81	38.2766				81	33.8614				81	36.6501				81	123.794					81	43.0033
82	41.4608				82	26.7115				82	29.7476				82	133.463					82	81.9082
83	38.1273				83	32.9854				83	46.609				83	164.823					83	229.88
84	32.9082				84	31.1645				84	35.7313				84	164.811					84	126.066
85	30.2344				85	36.2845				85	32.7538				85	65.4444					85	28.7294
86	29.2524				86	36.0738				86	36.9087				86	154.355					86	40.232
87	35.7915				87	29.2304				87	32.0682				87	296.39					87	178.043
88	36.5634				88	32.2851				88	37.2				88	207.852					88	41.2232
89	37.8766				89	33.1392				89	38.7713				89	117.974					89	98.6843
90	30.4434				90	31.7499				90	35.0023				90	116.084					90	41.6869
91	41.3228				91	33.5211				91	34.2693				91	111.23					91	353.736
92	36.6845				92	31.7301				92	59.3025				92	41.9167					92	241.248
93	39.9324				93	33.0552				93	44.7313				93	36.9961					93	38.9206
94	36.0738				94	30.4434				94	38.3763				94	87.5833					94	39.2157
95	32.8118				95	31.8699				95	37.5059				95	167.529					95	358.239
96	33.1392				96	30.3392				96	32.0287				96	170.813					96	226.672
97	40.2907				97	30.9397				97	35.3628				97	117.271					97	40.8013
98	73.6541				98	28.5048				98	39.1132				98	81.0588					98	39.2157
99	34.3431				99	36.2845				99	32.6952				99	122.089					99	35.0755
100	38.3262				100	31.7499				100	32.8507				100	113.996					100	35.5114
101	35.0023				101	29.2304				101	40.6259				101	33.7346					101	311.018
102	34.2135				102	35.3628				102	46.3206				102	101.961					102	175.049
103	31.8896				103	29.3825				103	38.3262				103	55.4595					103	31.2608
104	34.0648				104	29.9386									104	29.4771					104	31.465
105	34.9842				105	22.9814									105	93.2147					105	30.6284
106	37.4552				106	29.6406									106	62.0056					106	131.782
107	33.7651				107	28.1915									107	33.5631					107	115.087
108	35.809				108	32.2654									108	29.4118					108	110.589
109	37.6073				109	28.969															109	149.445
110	34.9476				110	29.7476															110	94.3216
111	41.369				111	31.3273															111	195.735
112	39.0648																				112	36.4725
113	33.2727																				113	91.55
114	36.702																				114	34.9108
																					115	677.742
																					116	675.859
																					117	240.474
																					118	77.6431
																					119	35.0755
																					120	36.2444
																					121	35.7729
																					122	40.8013
																					123	640.637
																					124	664.969
																					125	74.2255
																					126	221.838
																					127	410.055
																					128	234.451
																					129	36.8399
																					130	37.3065
																					131	34.0474
																					132	95.9183
																					133	503.009
																					134	220.865
																					135	37.2033
																					136	45.9007
																					137	39.7029
