# Supplementary material for: Dimerization of GAS2 mediates crosslinking of microtubules and F-actin
Source: EMBO J. 2025 Apr 1;44(10):2997–3024. doi: 10.1038/s44318-025-00415-2 (PMC12084551; doi:10.1038/s44318-025-00415-2)
Supplement: Supplementary file 18 — Source data Fig. 4 [file 44318_2025_415_MOESM18_ESM.zip › Figure4/4I/4I.xlsx]

## Sheet: Figure 4I Kd-value
	Kd value for GAS2-GAR WT and mutation	WT	R252E	R242E	G255A	G255E	W257E	K266E
	independent repeat co-pellet Exp1 Kd (μM)	0.7519	52.27	5.163	2.689	6.914	29.98	9.49
	independent repeat co-pellet Exp2 Kd (μM)	0.561	54.46	6.025	3.106	11.71	30.45	12.91
	independent repeat co-pellet Exp3 Kd (μM)	0.7469	33.88	3.803	2.264	10.17	20.13	9.325
	Average Kd value (μM)	0.6866	46.87	4.997	2.68633	9.598	26.8533	10.575

## Sheet: Figure 4I SDS-PAGE
																													GAS2-GAR-R252E(μM)		RawIntDen
																												R252E Exp1	2	S	9429			s	P														GAS2-GAR-G255E(μM)
											GAS2-GAR-WT(μM)		RawIntDen		S	P														P	4406		2	1.36306	0.636935													G255E Exp1	2
										WT Exp1	2	S	1012	2	0.336324	1.66368													4	S	8564		4	2.65139	1.34861
												P	5006	4	0.49995	3.50005														P	4356		6	3.90232	2.09768														4
											4	S	1262	6	0.469202	5.5308													6	S	11705		8	4.70279	3.29721
												P	8835	8	0.826345	7.17365														P	6292		10	4.95078	5.04922														6
											6	S	1606	10	0.821241	9.17876													8	S	14059		15	8.68015	6.31985
												P	18931	15	3.44187	11.5581														P	9857		20	12.6078	12.7998														8
											8	S	2158	20	7.88199	12.118													10	S	21275		25	15.9997	9.0003
												P	18734	25	13.9549	11.0451														P	21698																		10
											10	S	3209																15	S	30281
												P	35866																	P	22047			Kd(μM)															15
											15	S	13555																20	S	44396			52.27
												P	45519		Kd(μM)															P	26030																		20
											20	S	29950		0.7519														25	S	53791
												P	46046																	P	30259																		25
											25	S	51338
												P	40633
																																																	GAS2-GAR-G255E(μM)
											GAS2-GAR-WT(μM)		RawIntDen		S	P													GAS2-GAR-R252E(μM)		RawIntDen																	G255E Exp2	2
										WT Exp2	2	S	1200	2	0.271309	1.72869												R252E Exp2	2	S	7180			S	P
												P	7646	4	0.273244	3.72676														P	5578		2	1.12557	1.12557														4
											4	S	1238	6	0.43173	5.56827													4	S	17255		4	2.59933	1.40067
												P	16885	8	0.545114	7.45489														P	9298		6	4.26614	1.73386														6
											6	S	1826	10	0.61836	9.38164													6	S	23847		8	6.23386	1.76614
												P	23551	15	1.37444	13.6256														P	9692		10	6.25407	3.74593														8
											8	S	2400	20	5.42773	14.5723													8	S	31181		15	8.65879	6.34121
												P	32822	25	13.5975	11.4025														P	8834		20	12.9061	7.09391														10
											10	S	2846																10	S	34353		25	16.4627	8.53729
												P	43179																	P	20576																		15
											15	S	5804																15	S	60619			Kd(μM)
												P	57538																	P	44394			54.46															20
											20	S	21731		Kd(μM)														20	S	88388
												P	58343		0.561															P	48583																		25
											25	S	53320																25	S	107946
												P	44713																	P	55979
																																																	GAS2-GAR-G255E(μM)
											GAS2-GAR-WT(μM)		RawIntDen		S	P													GAS2-GAR-R252E(μM)		RawIntDen			S	P													G255E Exp3	2
										WT Exp3	2	S	1200	2	0.271309	1.72869												R252E Exp3	2	S	11867		2	1.46987	0.530129
												P	7646	4	0.273244	3.72676														P	4280		4	2.62469	1.37531														4
											4	S	1238	6	0.43173	5.56827													4	S	11006		6	2.74318	3.25682
												P	16885	8	0.545114	7.45489														P	5767		8	5.08983	2.91017														6
											6	S	1826	10	0.61836	9.38164													6	S	12513		10	5.47574	4.52426
												P	23551	15	1.37444	13.6256														P	14856		15	8.88832	6.11168														8
											8	S	2400	20	5.42773	14.5723													8	S	19704		20	11.8334	8.16665
												P	32822	25	13.5975	11.4025														P	11266		25	16.0242	8.97582														10
											10	S	2846																10	S	23043
												P	43179																	P	19039			Kd(μM)															15
											15	S	5804																15	S	33237			33.88
												P	57538																	P	22854																		20
											20	S	21731		Kd(μM)														20	S	46382
												P	58343		0.7469															P	32010																		25
											25	S	53320																25	S	55493
												P	44713																	P	31084
																													GAS2-GAR-G255A(μM)		RawIntDen		S	P
											GAS2-GAR-R242E(μM)		RawIntDen		S	P												G255A Exp1	2	S	11629	2	0.724097	1.2759															GAS2-GAR-W257E(μM)
										R242E Exp1	2	S	7157	2	0.731239	1.26876														P	20491	4	1.01528	2.98472														W257E Exp1	2
												P	12418	4	1.24299	2.75701													4	S	11946	6	1.28159	4.71841
											4	S	9677	6	1.85916	4.14084														P	35119	8	1.88014	6.11986															4
												P	21464	8	2.68928	5.31072													6	S	13597	10	3.13847	6.86153
											6	S	20426	10	3.16735	6.83265														P	50060	15	5.38718	9.61282															6
												P	45494	15	6.55076	8.44924													8	S	16658	20	8.8112	11.1888
											8	S	24458	20	10.4726	9.52737														P	54222	25	15.0358	9.96422															8
												P	48299	25	13.181	11.819													10	S	27326
											10	S	28954																	P	59742		Kd(μM)																10
												P	62460																15	S	44752		2.689
											15	S	56030																	P	79855																		15
												P	72268		Kd(μM)														20	S	78788
											20	S	88223		5.163															P	100048																		20
												P	80260																25	S	123460
											25	S	111994																	P	81817																		25
												P	100421
																													GAS2-GAR-G255A(μM)		RawIntDen
											GAS2-GAR-R242E(μM)		RawIntDen		S	P												G255A Exp2	2	S	8817	2	0.709475	1.29053
										R242E Exp2	2	S	5597	2	1.12514	0.874862														P	16038	4	1.12533	2.87467															GAS2-GAR-W257E(μM)
												P	4352	4	1.61335	2.38665													4	S	9924	6	1.7282	4.2718														W257E Exp2	2
											4	S	7200	6	1.64349	4.35651														P	25351	8	1.69986	6.30014
												P	10651	8	2.6868	5.3132													6	S	12846	10	3.07637	6.92363															4
											6	S	11623	10	4.27345	5.72655														P	31753	15	4.92477	10.0752
												P	30810	15	8.15899	6.84101													8	S	12232	20	8.07548	11.9245															6
											8	S	18286	20	11.0692	8.93079														P	45335	25	14.8195	10.1805
												P	36161	25	14.5011	10.4989													10	S	20129																		8
											10	S	24233																	P	45302		Kd(μM)
												P	32473																15	S	29242		3.106																10
											15	S	42331																	P	59824
												P	35493																20	S	46434																		15
											20	S	71423		Kd(μM)															P	68566
												P	57625		6.025														25	S	81719																		20
											25	S	89474																	P	56138
												P	64780																																				25

																													GAS2-GAR-G255A(μM)		RawIntDen		S	P
											GAS2-GAR-R242E(μM)		RawIntDen		S	P												G255A Exp3	2	S	4580	2	0.646573	1.35343
										R242E Exp3	2	S	5318	2	0.961838	1.03816														P	9587	4	0.859418	3.14058															GAS2-GAR-W257E(μM)
												P	5740	4	1.10737	2.89263													4	S	5343	6	1.31186	4.68814														W257E Exp3	2
											4	S	8037	6	1.89837	4.10163														P	19525	8	1.40009	6.59991
												P	20994	8	2.52793	5.47207													6	S	7839	10	2.43729	7.56271															4
											6	S	13399	10	4.0999	5.9001														P	28014	15	4.54672	10.4533
												P	28950	15	7.46236	7.53764													8	S	7480	20	7.32392	12.6761															6
											8	S	15682	20	12.1502	7.84983														P	35260	25	14.5106	10.4894
												P	33946	25	14.9468	10.0532													10	S	13534																		8
											10	S	25330																	P	41995		Kd(μM)
												P	36452																15	S	26277		2.264																10
											15	S	43125																	P	60413
												P	43560		Kd(μM)														20	S	38262																		15
											20	S	81801		3.803															P	66223
												P	52849																25	S	74414																		20
											25	S	86773																	P	53792
												P	58363																																				25

[truncated: 12 more columns]
