# Supplementary material for: Dimerization of GAS2 mediates crosslinking of microtubules and F-actin
Source: EMBO J. 2025 Apr 1;44(10):2997–3024. doi: 10.1038/s44318-025-00415-2 (PMC12084551; doi:10.1038/s44318-025-00415-2)
Supplement: Supplementary file 19 — Source data Fig. 5 [file 44318_2025_415_MOESM19_ESM.zip]

Archive with 17 entries (10 files):
- Figure5/
- Figure5/5A/
- Figure5/5A/Figure 5A.mrc
- Figure5/5A/README.txt
- Figure5/5B/
- Figure5/5B/Figure 5B.mrc
- Figure5/5B/README.txt
- Figure5/5C/
- Figure5/5C/Figure 5C.xlsx
- Figure5/5D/
- Figure5/5D/Figure 5D.mrc
- Figure5/5D/README.txt
- Figure5/5E/
- Figure5/5E/Figure 5E.mrc
- Figure5/5E/README.txt
- Figure5/5F/
- Figure5/5F/Figure 5F.xlsm
