# Supplementary material for: Dimerization of GAS2 mediates crosslinking of microtubules and F-actin
Source: EMBO J. 2025 Apr 1;44(10):2997–3024. doi: 10.1038/s44318-025-00415-2 (PMC12084551; doi:10.1038/s44318-025-00415-2)
Supplement: Supplementary file 19 — Source data Fig. 5 [file 44318_2025_415_MOESM19_ESM.zip › Figure5/5A/README.txt]

This is Cryo-EM micrograph which can be opened by IMOD software. 
