# Supplementary material for: Dimerization of GAS2 mediates crosslinking of microtubules and F-actin
Source: EMBO J. 2025 Apr 1;44(10):2997–3024. doi: 10.1038/s44318-025-00415-2 (PMC12084551; doi:10.1038/s44318-025-00415-2)
Supplement: Supplementary file 19 — Source data Fig. 5 [file 44318_2025_415_MOESM19_ESM.zip › Figure5/5C/Figure 5C.xlsx]

## Sheet: Figure 5C
GAS2-GAR-MT bundled pairs
Number of MTs	Parallel MTs pairs		Number of MTs	Anti-Parallel MTs pairs
2	1		2	1
3	2		2	1
4	3		4	2
2	1		2	1
2	1		2	1
2	1		2	1
2	1		2	1
2	1		2	1
2	1		4	3
2	1		4	2
2	1		2	1
2	1		2	1
2	1		3	2
2	1		4	3
4	3		2	1
2	1		2	1
2	2		2	1
2	1		2	1
2	1		2	1
2	1		3	2
2	1		2	1
3	2		2	1
5	3		2	1
2	1		2	1
2	1		2	1
2	1		2	1
2	1		2	1
2	1		4	2
2	1		2	1
2	1		2	1
2	1		3	2
2	1		2	1
2	1		2	1
2	1		2	1
2	1		2	1
2	1		2	1
2	1		2	1
2	1		2	1
2	1		2	1
3	2		2	1
4	2		2	1
2	1		2	1
2	1		2	1
2	1		2	1
2	1		4	2
2	1		2	1
2	1		2	1
2	1		2	1
2	1		2	1
2	1		2	1
2	1		2	1
2	1		2	1
2	1		2	1
2	1		2	1
2	1		2	1
2	1		2	1
2	1		2	1
2	1		2	1
2	1		2	1
2	1		3	2
2	1		2	1
2	1		2	1
2	1		2	1
2	1		3	2
2	1		2	1
2	1		2	1
2	1		2	1
2	1		2	1
2	1		2	1
2	1		2	1
2	1		2	1
2	1		2	1
2	1		2	1
2	1
2	1
2	1
2	1
2	1
2	1
2	1
172	91		163	86
