# Supplementary material for: Dimerization of GAS2 mediates crosslinking of microtubules and F-actin
Source: EMBO J. 2025 Apr 1;44(10):2997–3024. doi: 10.1038/s44318-025-00415-2 (PMC12084551; doi:10.1038/s44318-025-00415-2)
Supplement: Supplementary file 19 — Source data Fig. 5 [file 44318_2025_415_MOESM19_ESM.zip › Figure5/5F/Figure 5F.xlsm]

## Sheet: Figure 5F
GAS2-FL-MT bundle pairs		GAS2-GAR-MT bundle pairs
MT to MT distance (nm)		MT to MT distance (nm)
14.6231		9.58018
14.9547		9.06184
13.3173		8.02314
18.3803		8.61282
20.4254		8.39901
16.4332		13.0666
12.965		7.16689
15.0722		6.9779
16.653		5.47548
15.9671		8.13908
14.6118		8.91816
16.2714		12.0301
13.2883		9.06792
14.4028		5.49558
14.3376		7.00355
14.9437		6.8363
14.3107		7.34913
15.6358		5.79813
15.936		4.93553
17.2384		8.6575
13.6887		4.90192
16.5934		7.28133
14.7058		5.79813
12.4975		5.19662
15.1014		7.03495
14.8252		7.98182
13.3998		6.9799
15.7726		7.75062
14.608		9.83191
15.6075		3.78538
16.0222		7.57076
15.7446		7.1515
14.702		5.63423
16.997		7.34913
16.1899		8.3
16.4834		6.34285
16.8308		7.18226
16.2273		7.58531
15.4478		7.34913
16.268		6.23771
16.6033		7.1515
14.4143		10.2974
14.9215		6.64829
15.8145		6.68137
17.7953		5.87427
17.7488		8.76505
18.1237		9.76441
16.2409		6.68137
18.7866		6.37751
17.1519		9.26036
14.8809		6.93236
18.6925		9.80384
19.0517		5.06776
15.6358		8.19979
20.271		7.42375
16.1899		6.84436
15.9498		7.12834
22.3651		5.56533
20.0963		7.03495
18.7808		7.66481
17.1133		7.03495
15.3044		6.8363
16.3221		6.41198
		8.93937
		9.24845
		6.84436
		8.76505
		8.85886
		8.21323
		9.18267
		8.85886
		7.42375
		8.79017
		8.46437
		8.97015
		8.7146
		7.18226
		6.41198
		6.84436
		6.68137
		7.05842
		6.84436
		6.41198
		6.9799
		5.79813
		7.1515
		9.8946
		6.68137
		6.09471
