# Supplementary material for: Dimerization of GAS2 mediates crosslinking of microtubules and F-actin
Source: EMBO J. 2025 Apr 1;44(10):2997–3024. doi: 10.1038/s44318-025-00415-2 (PMC12084551; doi:10.1038/s44318-025-00415-2)
Supplement: Supplementary file 20 — Source data Fig. 6 [file 44318_2025_415_MOESM20_ESM.zip]

Archive with 19 entries (9 files):
- Figure6/
- Figure6/6A/
- Figure6/6A/Figure 6A.bmp
- Figure6/6B/
- Figure6/6B/Figure 6B.bmp
- Figure6/6C/
- Figure6/6C/Figure 6C.bmp
- Figure6/6D/
- Figure6/6D/Figure 6D.xlsx
- Figure6/6E/
- Figure6/6E/Figure 6E.bmp
- Figure6/6F/
- Figure6/6F/Figure 6F.bmp
- Figure6/6G/
- Figure6/6G/Figure 6G.bmp
- Figure6/6H/
- Figure6/6H/Figure 6H.xlsx
- Figure6/6I/
- Figure6/6I/Figure 6I.xlsx
