# Supplementary material for: Dimerization of GAS2 mediates crosslinking of microtubules and F-actin
Source: EMBO J. 2025 Apr 1;44(10):2997–3024. doi: 10.1038/s44318-025-00415-2 (PMC12084551; doi:10.1038/s44318-025-00415-2)
Supplement: Supplementary file 20 — Source data Fig. 6 [file 44318_2025_415_MOESM20_ESM.zip › Figure6/6D/Figure 6D.xlsx]

## Sheet: Figure 6D
GAS2-GAR-tubulin	Ring/No./μm2	1min		3min		10min			MTs/No./μm2	1min		3min		10
		19		5		0				0		1		1
		16		5		1				0		4		7
		26		4		2				0		1		2
		33		3		0				0		4		16
		29		2		0				0		2		7
		19		6		0				0		3		4
		24		5		0				0		3		7
		20		7		0				0		2		6
		27		5		0				0		3		4
		35		4		0				0		4		9
	Average	24.8		4.6		0.3				0		2.7		6.3
tubulin-alone	Ring/No./μm2	1min		3min		10min			MTs/No./μm2	1min		3min		10min
		0		0		0				0		0		0
		0		0		0				0		0		0
		0		0		0				0		0		0
		0		0		0				0		0		0
		0		0		0				0		0		0
		0		0		0				0		0		0
		0		0		0				0		0		0
		0		0		0				0		0		0
		0		0		0				0		0		0
		0		0		0				0		0		0
GAS2-FL-tubulin	Ring/No./μm2	3min	MTs/No./μm2	3min
		5		1
		18		0
		13		0
		28		0
		23		0
		26		0
		12		0
		22		0
		16		0
		23		0
GASΔC-tubulin	Ring/No./μm2	3min	MTs/No./μm2	3min
		0		0
		0		0
		0		0
		0		0
		0		0
		0		0
		0		0
		0		0
		0		0
		0		0
GAS2-GARΔC-tubulin	Ring/No./μm2	3min	MTs/No./μm2	3min
		0		0
		0		0
		0		0
		0		0
		0		0
		0		0
		0		0
		0		0
		0		0
		0		0
