# Supplementary material for: Dimerization of GAS2 mediates crosslinking of microtubules and F-actin
Source: EMBO J. 2025 Apr 1;44(10):2997–3024. doi: 10.1038/s44318-025-00415-2 (PMC12084551; doi:10.1038/s44318-025-00415-2)
Supplement: Supplementary file 20 — Source data Fig. 6 [file 44318_2025_415_MOESM20_ESM.zip › Figure6/6H/Figure 6H.xlsx]

## Sheet: Figure 6H Rescue and Cata
MT Rescue and Catastrophe events
	GAR				tubulin				GAR R252E
No.MTs	Rescue events	Catastrophe events		No.MTs	Rescue events	Catastrophe events		No.MTs	Rescue events	Catastrophe events
1	2	2		1	0	4		1	0	6
2	3	3		2	0	5		2	0	3
3	0	0		3	0	6		3	0	4
4	2	2		4	0	8		4	0	4
5	0	1		5	0	5		5	0	3
6	3	3		6	0	7		6	0	3
7	1	1		7	1	4		7	0	5
8	3	4		8	0	5		8	0	6
9	3	3		9	1	8		9	2	4
10	3	3		10	0	6		10	1	6
11	1	1		11	2	3		11	0	5
12	2	2		12	0	9		12	0	4
13	2	2		13	1	4		13	3	6
14	1	1		14	0	6		14	0	5
15	2	2		15	1	5		15	0	4
16	2	2		16	0	4		16	0	4
17	3	3		17	0	4		17	0	5
18	3	3		18	1	5		18	0	4
19	3	3		19	0	6		19	0	7
20	2	2						20	0	7
21	2	2						21	0	4
22	3	3
23	4	4
24	3	3
25	2	2
26	3	3
27	3	3
28	1	1
29	1	1
30	1	1
31	2	2
32	2	2
33	2	2
34	2	2
35	1	1
36	2	2
37	2	2
38	2	2
39	1	1
40	2	2
41	1	1
42	1	1
43	1	1
44	2	2
45	1	1
46	2	2
47	1	1
48	1	1
49	1	1
50	2	2
