# Supplementary material for: Dimerization of GAS2 mediates crosslinking of microtubules and F-actin
Source: EMBO J. 2025 Apr 1;44(10):2997–3024. doi: 10.1038/s44318-025-00415-2 (PMC12084551; doi:10.1038/s44318-025-00415-2)
Supplement: Supplementary file 20 — Source data Fig. 6 [file 44318_2025_415_MOESM20_ESM.zip › Figure6/6I/Figure 6I.xlsx]

## Sheet: Figure 6I MT polymerization rat
	MT polymerization rate (nm/s)
	MT	MT-GAR	GASGAR R252E
	9.22655	2.33333	14.3828
	8.67027	4.27733	17.3176
	8.81631	2.32801	11.2885
	8.55467	3.16151	10.1484
	9.18958	4.22294	13.6817
	25.664	2.21822	13.4811
	15.2762	5.92815	14.0844
	19.6982	3.18484	13.8667
	28.3059	3.44946	10.2175
	7.69305	4.46757	12.0889
	8.3687	3.12468	9.38357
	12.9616	0.703509	13.1634
	31.9411	2.82102	11.7333
	10.7628	2.67333	13.2483
	15.1948	3.99396	11.1167
	22.5674	4.79843	11.6656
	17.3405	2.90933	17.2351
	10.8652	3.04854	13.2
	14.3349	3.07406	17.6144
	8.65158	3.43255	10.819
	26.0379	2.17787	10.4727
	17.6475	0.6015	9.24811
	10.0391	0.981603	11.8022
	11.7627	0.683761	9.22151
	10.4154	1.14286	12.0116
	9.75418	0.333333	12.8508
	12.0046	1.26667	11.0381
	12.7616	0.6	13.9976
	13.852	0.636816	12.5547
	7.83527	3.77953	11.566
	18.999	1.50538	12.8741
	11.6958	0.694444	12.6029
	14.7494	0.907029	11.3992
	7.12889	1.54379	14.9075
	9.6695	1.70513	15.9315
	9.29855	1.19403	12.9367
	6.91379	1.00251	17.7139
	5.22607	1.50659	13.5999
	37.2646	0.737327	13.1829
	38.1905	0.668338	13.3359
	10.1153	0.537364	15.031
	4.99688	1.5772	11.4456
	8.13623	0.200501	16.237
	26.7333	0.8	23.2
	5.9062	1.39891	15.2674
	15.6911	1.58025	16.5283
	11.5617	0.2589	13.6999
	10.4084	0.992908	12.4308
	13.8476	0.747664	14.5189
	14.819	0.896359	13.3739
	11.2519	0.133333	15.4742
	11.5086	1.52381	12.9604
	18.4646	1.24823	15.8984
	10.8914	0.884676	14.7594
	16.8619	0.310078	17.5657
	15.1574	0.706667	18.4505
	14.5818	0.842103	20.3941
	13.3667	0.672663	11.8158
	8.51377	0.888057	16.7065
	22.0773	1.17216	13.1448
	12.832	1.68776	14.998
	15.0377	2.4009	12.7656
	16.3793	0.658436	13.8729
	10.4609	1.8156	14.5819
	20.6974	0.64257	12.6118
	15.4827	0.398836	24.5116
	22.7323	0.398506	13.651
	10.8344	1.77408	13.2564
	8.51468	0.284497	26.9037
	20.6782	0.824155	12.3197
	11.1598	1.25947	24.0687
	15.1574	0.618617	14.3772
	13.0449	1.79046	16.9746
	13.6928	3.03797	13.035
	12.6498	2.11083	17.937
	14.8059	3.56181	12.409
	21.5801		13.0291
	12.2443		14.6706
	11.6958		13.6348
	10.8378		16.2081
	12.3385		14.2345
	13.0939		13.4128
	29.5474		33.9692
	22.6205		9.96056
	16.9201		11.3037
	10.8003		24.013
	13.0893		22.163
	16.3237		19.324
	16.6415		12.1676
	29.2472		13.8667
	13.7768		12.6563
	14.9429		20.3429
	15.1617		13.7526
	15.13		15.846
	28.3248		9.86667
	20.9984		9.94699
	11.6845		15.0519
	11.1755		13.5226
	7.80706		13.8667
	13.6617		8.23145
	13.6157		10.819
	12.6126		13.8667
	16.786		15.0519
	15.9602		15.4139
	20.7183
	11.4571
	6.86537
	6.98587
	18.9361
	11.2519
	17.1857
	24.119
	13.229
	17.2855
	12.594
