# Supplementary material for: Dimerization of GAS2 mediates crosslinking of microtubules and F-actin
Source: EMBO J. 2025 Apr 1;44(10):2997–3024. doi: 10.1038/s44318-025-00415-2 (PMC12084551; doi:10.1038/s44318-025-00415-2)
Supplement: Supplementary file 21 — Source data Fig. 7 [file 44318_2025_415_MOESM21_ESM.zip]

Archive with 11 entries (5 files):
- Figure7/
- Figure7/7A/
- Figure7/7A/Figure 7A.bmp
- Figure7/7B/
- Figure7/7B/Figure 7B.bmp
- Figure7/7C/
- Figure7/7C/Figure 7C.bmp
- Figure7/7D/
- Figure7/7D/Figure 7D.xlsx
- Figure7/7E/
- Figure7/7E/Figure 7E.xlsx
