# Supplementary material for: Dimerization of GAS2 mediates crosslinking of microtubules and F-actin
Source: EMBO J. 2025 Apr 1;44(10):2997–3024. doi: 10.1038/s44318-025-00415-2 (PMC12084551; doi:10.1038/s44318-025-00415-2)
Supplement: Supplementary file 21 — Source data Fig. 7 [file 44318_2025_415_MOESM21_ESM.zip › Figure7/7D/Figure 7D.xlsx]

## Sheet: Figure 7D
	F-actin bundles tether to MTs number
		GAS-FL	GAS2ΔC
	F-actin bundles-MTs numbers in 10.89 μ㎡ micrograph	2	0
	F-actin bundles-MTs numbers in 10.89 μ㎡ micrograph	1	0
	F-actin bundles-MTs numbers in 10.89 μ㎡ micrograph	2	0
	F-actin bundles-MTs numbers in 10.89 μ㎡ micrograph	1	0
	F-actin bundles-MTs numbers in 10.89 μ㎡ micrograph	1	0
	F-actin bundles-MTs numbers in 10.89 μ㎡ micrograph	4	0
	F-actin bundles-MTs numbers in 10.89 μ㎡ micrograph	5	0
	F-actin bundles-MTs numbers in 10.89 μ㎡ micrograph	2	0
	F-actin bundles-MTs numbers in 10.89 μ㎡ micrograph	2	0
	F-actin bundles-MTs numbers in 10.89 μ㎡ micrograph	4	0
	F-actin bundles-MTs numbers in 10.89 μ㎡ micrograph	7	0
	F-actin bundles-MTs numbers in 10.89 μ㎡ micrograph	2	0
	F-actin bundles-MTs numbers in 10.89 μ㎡ micrograph	5	0
	F-actin bundles-MTs numbers in 10.89 μ㎡ micrograph	6	0
	F-actin bundles-MTs numbers in 10.89 μ㎡ micrograph	10	0
	F-actin bundles-MTs numbers in 10.89 μ㎡ micrograph	6	0
