# Supplementary material for: Dimerization of GAS2 mediates crosslinking of microtubules and F-actin
Source: EMBO J. 2025 Apr 1;44(10):2997–3024. doi: 10.1038/s44318-025-00415-2 (PMC12084551; doi:10.1038/s44318-025-00415-2)
Supplement: Supplementary file 21 — Source data Fig. 7 [file 44318_2025_415_MOESM21_ESM.zip › Figure7/7E/Figure 7E.xlsx]

## Sheet: Fig.7d supplementary 5h-j
																					(-)means absence	(+)means presence
													Exp 1		S	P					independent Exp 1	independent Exp 2	independent Exp 3	Averaged	SD
														ACT	4.6033	0.396698				MT(-)	0	0	0	0	0
																				ACT(+)	0.396698	0.273748	0.265601	0.312015	0.07345
														MT+ACT	4.89884	0.101159				G2(-)	0	0	0	0	0
															4.66488	0.335117
																				MT(+)	0.101159	0.0847664	0.145209	0.110378	0.0312581
														ACT+GAS2	4.60837	0.39163				ACT(+)	0.335117	0.294686	0.294432	0.308078	0.0234163
															23.756	1.24397				G2(-)	0	0	0	0	0
														MT+ACT+G2	4.04437	0.955631				MT(-)	0	0	0	0	0
															3.59164	1.40836				ACT(+)	0.39163	0.413631	0.410638	0.4053	0.0119322
															20.9151	4.08491				G2(+)	1.24397	1.62782	1.5754	1.4824	0.20814
																				MT(+)	0.955631	0.912715	1.01989	0.962745	0.0539404
																				ACT(+)	1.40836	1.28447	1.40204	1.36496	0.0697782
														MT	4.81674	0.18326				G2(+)	4.08491	3.888	4.35022	4.10771	0.231952
																				MT(+)	0.18326	0.166454	0.181791	0.177168	0.00930791
														MT+G2	4.74624	0.253764				ACT(-)	0	0	0	0	0
															23.8308	1.16918				G2(-)	0	0	0	0	0
																				MT(+)	0.253764	0.171	0.297649	0.240804	0.0643115
														G2	23.8035	1.19655				ACT(-)	0	0	0	0	0
																				G2(+)	1.16918	0.754055	1.52451	1.14925	0.385614
																				MT(-)	0	0	0	0	0
													Exp 2							ACT(-)	0	0	0	0	0
															S	P				G2(+)	1.19655	0.997487	1.10746	1.1005	0.0997115
														ACT	4.72625	0.273748
														MT+ACT	4.91523	0.0847664
															4.70531	0.294686
														ACT+GAS2	4.58637	0.413631
															23.3722	1.62782
														MT+ACT+G2	4.08729	0.912715
															3.71553	1.28447
															21.112	3.888
														MT	4.83355	0.166454
														MT+G2	4.829	0.171
															24.2459	0.754055
														G2	24.0025	0.997487
													Exp 3
															S	P
														ACT	4.7344	0.265601
														MT+ACT	4.85479	0.145209
															4.70557	0.294432
														ACT+GAS2	4.58936	0.410638
															23.4246	1.5754
														MT+ACT+G2	3.98011	1.01989
															3.59796	1.40204
															20.6498	4.35022
														MT	4.81821	0.181791
														MT+G2	4.70235	0.297649
															23.4755	1.52451
														G2	23.8925	1.10746
